# Supplementary material for: Deficiency of UCHL1 results in insufficient decidualization accompanied by impaired dNK modulation and eventually miscarriage
Source: J Transl Med. 2024 May 20;22:478. doi: 10.1186/s12967-024-05253-0 (PMC11103838; doi:10.1186/s12967-024-05253-0)
Supplement: Supplementary file 2 — Supplementary material 2. [file 12967_2024_5253_MOESM2_ESM.xlsx]

## Sheet: 5d_vs_ctrl
5d vs ctrl Column A: gene, the gene name. Column B: gene_id, the Ensembl gene identifier. Column C: biotype, protein_coding. Column D: strand, transcription direction. Column E: locus, genomic locus. chromosome: start-end. Column F ~ G, FPKM value of each group. Column H: log2(fold change), fold change between two groups. Column I: p_value, p-value between two groups. Column J: q_value, adjusted …
gene	gene_id	biotype	strand	locus	5d_FPKM	ctrl_FPKM	log2(fold change)	p_value	q_value	GeneID	Synonyms	dbXrefs	chromosome	map_location	description	pathway	GO-CC	GO-MF	GO-BP
Gnai3	ENSMUSG00000000001	protein_coding	-	chr3:108107279-108146146	43.2529	36.5401	0.243316	0.5221	0.997548	14679	AI158965|AW537698|Galphai3|Gnai-3	MGI:MGI:95773|Ensembl:ENSMUSG00000000001|Vega:OTTMUSG00000007197	3	3 F2.3|3 46.83 cM	guanine nucleotide binding protein (G protein), alpha inhibiting 3	mmu04015(Rap1 signaling pathway)//mmu04022(cGMP-PKG signaling pathway)//mmu04024(cAMP signaling pathway)//mmu04062(Chemokine signaling pathway)//mmu04071(Sphingolipid signaling pathway)//mmu04261(Adrenergic signaling in cardiomyocytes)//mmu04360(Axon guidance)//mmu04530(Tight junction)//mmu04540(Gap junction)//mmu04611(Platelet activation)//mmu04670(Leukocyte transendothelial migration)//mmu04713…	GO:0005886(plasma membrane)//GO:0070062(extracellular exosome)//GO:0005834(heterotrimeric G-protein complex)//GO:0016020(membrane)//GO:0005794(Golgi apparatus)//GO:0005765(lysosomal membrane)//GO:0005813(centrosome)//GO:0030496(midbody)//GO:0045121(membrane raft)//GO:0042588(zymogen granule)//GO:0005856(cytoskeleton)//GO:0005737(cytoplasm)	GO:0019904(protein domain specific binding)//GO:0019001(guanyl nucleotide binding)//GO:0019003(GDP binding)//GO:0004871(signal transducer activity)//GO:0031821(G-protein coupled serotonin receptor binding)//GO:0031683(G-protein beta/gamma-subunit complex binding)//GO:0000166(nucleotide binding)//GO:0005525(GTP binding)//GO:0003924(GTPase activity)//GO:0001664(G-protein coupled receptor binding)//…	GO:0046039(GTP metabolic process)//GO:0006906(vesicle fusion)//GO:0051301(cell division)//GO:0008016(regulation of heart contraction)//GO:0007049(cell cycle)//GO:0007212(dopamine receptor signaling pathway)//GO:0007193(adenylate cyclase-inhibiting G-protein coupled receptor signaling pathway)//GO:0007188(adenylate cyclase-modulating G-protein coupled receptor signaling pathway)//GO:0007186(G-prot…
Pbsn	ENSMUSG00000000003	protein_coding	-	chrX:77837900-77853623	0	0.368104	-inf	1	1	54192	PB|Prbs	MGI:MGI:1860484|Ensembl:ENSMUSG00000000003|Vega:OTTMUSG00000017891	X	X|X A7.3	probasin		GO:0005576(extracellular region)	GO:0005215(transporter activity)//GO:0005549(odorant binding)	GO:0006810(transport)
Cdc45	ENSMUSG00000000028	protein_coding	-	chr16:18780446-18835261	10.3069	6.1525	0.744368	0.4276	0.997548	12544	Cdc45l	MGI:MGI:1338073|Ensembl:ENSMUSG00000000028|Vega:OTTMUSG00000026176	16	16 A3|16 11.63 cM	cell division cycle 45	mmu04110(Cell cycle)	GO:0005813(centrosome)//GO:0005656(nuclear pre-replicative complex)//GO:0005634(nucleus)//GO:0031298(replication fork protection complex)//GO:0031261(DNA replication preinitiation complex)	GO:0003697(single-stranded DNA binding)//GO:0003682(chromatin binding)//GO:0043138(3'-5' DNA helicase activity)//GO:0003688(DNA replication origin binding)	GO:0006267(pre-replicative complex assembly involved in nuclear cell cycle DNA replication)//GO:0031938(regulation of chromatin silencing at telomere)//GO:1902977(mitotic DNA replication preinitiation complex assembly)//GO:0007049(cell cycle)//GO:0000727(double-strand break repair via break-induced replication)//GO:0006260(DNA replication)//GO:0006270(DNA replication initiation)//GO:1900087(posit…
Scml2	ENSMUSG00000000037	protein_coding	+	chrX:161117192-161258213	3.9938	1.67432	1.25419	0.22865	0.954255	107815	4932420G07Rik	MGI:MGI:1340042|Ensembl:ENSMUSG00000000037|Vega:OTTMUSG00000019586	X	X|X F4	sex comb on midleg-like 2 (Drosophila)		GO:0005575(cellular_component)	GO:0003674(molecular_function)	GO:0008150(biological_process)
Apoh	ENSMUSG00000000049	protein_coding	+	chr11:107933386-108414396	0	0	0	1	1	11818	B2GPI|beta-2-GPI|beta2-GPI	MGI:MGI:88058|Ensembl:ENSMUSG00000000049|Vega:OTTMUSG00000003129	11	11 71.8 cM|11 D	apolipoprotein H		GO:0005886(plasma membrane)//GO:0070062(extracellular exosome)//GO:0005576(extracellular region)//GO:0009986(cell surface)//GO:0042627(chylomicron)//GO:0034361(very-low-density lipoprotein particle)//GO:0034364(high-density lipoprotein particle)//GO:0031012(extracellular matrix)//GO:0005615(extracellular space)//GO:0005737(cytoplasm)	GO:0060230(lipoprotein lipase activator activity)//GO:0008201(heparin binding)//GO:0042802(identical protein binding)//GO:0008289(lipid binding)//GO:0005543(phospholipid binding)//GO:0001948(glycoprotein binding)	GO:0030193(regulation of blood coagulation)//GO:0006641(triglyceride metabolic process)//GO:0007596(blood coagulation)//GO:0051917(regulation of fibrinolysis)//GO:0034197(triglyceride transport)//GO:0010596(negative regulation of endothelial cell migration)//GO:0033033(negative regulation of myeloid cell apoptotic process)//GO:0051918(negative regulation of fibrinolysis)//GO:0001937(negative regu…
Narf	ENSMUSG00000000056	protein_coding	+	chr11:121237252-121255856	10.2896	13.2343	-0.363092	0.6212	0.997548	67608	4430402O11Rik	MGI:MGI:1914858|Ensembl:ENSMUSG00000000056|Vega:OTTMUSG00000004296	11	11|11 E2	nuclear prelamin A recognition factor		GO:0005634(nucleus)//GO:0031981(nuclear lumen)//GO:0005638(lamin filament)	GO:0005521(lamin binding)	GO:0008150(biological_process)
Cav2	ENSMUSG00000000058	protein_coding	+	chr6:17197750-17385604	10.5671	5.91915	0.836116	0.5299	0.997548	12390	AI447843	MGI:MGI:107571|Ensembl:ENSMUSG00000000058|Vega:OTTMUSG00000024026	6	6|6 A2	caveolin 2	mmu04144(Endocytosis)//mmu04510(Focal adhesion)//mmu05100(Bacterial invasion of epithelial cells)//mmu05205(Proteoglycans in cancer)	GO:0043234(protein complex)//GO:0005811(lipid particle)//GO:0005637(nuclear inner membrane)//GO:0005737(cytoplasm)//GO:0002080(acrosomal membrane)//GO:0016020(membrane)//GO:0005794(Golgi apparatus)//GO:0031410(cytoplasmic vesicle)//GO:0005783(endoplasmic reticulum)//GO:0005622(intracellular)//GO:0005634(nucleus)//GO:0005887(integral component of plasma membrane)//GO:0009986(cell surface)//GO:0005…	GO:0042803(protein homodimerization activity)//GO:0019901(protein kinase binding)//GO:0046982(protein heterodimerization activity)//GO:0030674(protein binding, bridging)//GO:0019905(syntaxin binding)//GO:0031435(mitogen-activated protein kinase kinase kinase binding)//GO:0000149(SNARE binding)//GO:0051219(phosphoprotein binding)//GO:0097110(scaffold protein binding)//GO:0032947(protein complex sc…	GO:0006906(vesicle fusion)//GO:0008285(negative regulation of cell proliferation)//GO:0060161(positive regulation of dopamine receptor signaling pathway)//GO:1900182(positive regulation of protein localization to nucleus)//GO:0048278(vesicle docking)//GO:0007029(endoplasmic reticulum organization)//GO:0016050(vesicle organization)//GO:0030512(negative regulation of transforming growth factor beta…
Klf6	ENSMUSG00000000078	protein_coding	+	chr13:5861488-5870393	14.7524	12.7339	0.21228	0.60585	0.997548	23849	AI448727|BCD1|C86813|CPBP|Copeb|FM2|FM6|Ierepo1|Ierepo3|R75280|Zf9	MGI:MGI:1346318|Ensembl:ENSMUSG00000000078	13	13|13 A1	Kruppel-like factor 6		GO:0005634(nucleus)//GO:0005737(cytoplasm)	GO:0003676(nucleic acid binding)//GO:0003700(transcription factor activity, sequence-specific DNA binding)//GO:0046872(metal ion binding)//GO:0003677(DNA binding)//GO:0003690(double-stranded DNA binding)	GO:0019221(cytokine-mediated signaling pathway)//GO:0006351(transcription, DNA-templated)//GO:0006355(regulation of transcription, DNA-templated)//GO:0045944(positive regulation of transcription from RNA polymerase II promoter)
Scmh1	ENSMUSG00000000085	protein_coding	+	chr4:120405280-120530186	40.7156	34.7332	0.229267	0.62995	0.997548	29871	AI315320|AI851618|Scml1|Scml3	MGI:MGI:1352762|Ensembl:ENSMUSG00000000085|Vega:OTTMUSG00000008809	4	4 56.52 cM|4 D1-D2	sex comb on midleg homolog 1		GO:0010369(chromocenter)//GO:0005634(nucleus)	GO:0005515(protein binding)	GO:0006338(chromatin remodeling)//GO:0006351(transcription, DNA-templated)//GO:0007283(spermatogenesis)//GO:0009952(anterior/posterior pattern specification)//GO:0007275(multicellular organism development)//GO:0045892(negative regulation of transcription, DNA-templated)//GO:0006355(regulation of transcription, DNA-templated)
Cox5a	ENSMUSG00000000088	protein_coding	+	chr9:57521231-57543187	62.8469	54.4513	0.206876	0.74735	0.997548	12858	AA959768|CcOX	MGI:MGI:88474|Ensembl:ENSMUSG00000000088	9	9|9 B	cytochrome c oxidase subunit Va	mmu00190(Oxidative phosphorylation)//mmu01100(Metabolic pathways)//mmu04260(Cardiac muscle contraction)//mmu04932(Non-alcoholic fatty liver disease (NAFLD))//mmu05010(Alzheimer's disease)//mmu05012(Parkinson's disease)//mmu05016(Huntington's disease)	GO:0005743(mitochondrial inner membrane)//GO:0043209(myelin sheath)//GO:0016020(membrane)//GO:0005751(mitochondrial respiratory chain complex IV)//GO:0005739(mitochondrion)//GO:0070062(extracellular exosome)	GO:0004129(cytochrome-c oxidase activity)//GO:0046872(metal ion binding)	GO:0006123(mitochondrial electron transport, cytochrome c to oxygen)
Tbx2	ENSMUSG00000000093	protein_coding	+	chr11:85832550-85841948	3.17163	1.41737	1.16201	0.08005	0.646465	21385	-	MGI:MGI:98494|Ensembl:ENSMUSG00000000093|Vega:OTTMUSG00000001028	11	11 C|11 51.34 cM	T-box 2		GO:0005667(transcription factor complex)//GO:0005634(nucleus)	GO:0003700(transcription factor activity, sequence-specific DNA binding)//GO:0043565(sequence-specific DNA binding)//GO:0000978(RNA polymerase II core promoter proximal region sequence-specific DNA binding)//GO:0001078(transcriptional repressor activity, RNA polymerase II core promoter proximal region sequence-specific binding)//GO:0005515(protein binding)//GO:0003677(DNA binding)	GO:0060021(palate development)//GO:1901208(negative regulation of heart looping)//GO:0048738(cardiac muscle tissue development)//GO:0006351(transcription, DNA-templated)//GO:0003256(regulation of transcription from RNA polymerase II promoter involved in myocardial precursor cell differentiation)//GO:0090398(cellular senescence)//GO:0048596(embryonic camera-type eye morphogenesis)//GO:0000122(nega…
Tbx4	ENSMUSG00000000094	protein_coding	+	chr11:85886421-85916097	0.680712	0.0865839	2.97487	1	1	21387	3930401C23	MGI:MGI:102556|Ensembl:ENSMUSG00000000094|Vega:OTTMUSG00000001043	11	11 C|11 51.42 cM	T-box 4		GO:0005634(nucleus)	GO:0005515(protein binding)//GO:0003677(DNA binding)//GO:0003700(transcription factor activity, sequence-specific DNA binding)	GO:0048705(skeletal system morphogenesis)//GO:0030326(embryonic limb morphogenesis)//GO:0006351(transcription, DNA-templated)//GO:0035108(limb morphogenesis)//GO:0002009(morphogenesis of an epithelium)//GO:0007275(multicellular organism development)//GO:0001525(angiogenesis)//GO:0006355(regulation of transcription, DNA-templated)//GO:0030324(lung development)
Zfy2	ENSMUSG00000000103	protein_coding	-	chrY:2106174-2170409	0	0	0	1	1	22768	Zfy-2	MGI:MGI:99213|Ensembl:ENSMUSG00000000103|Vega:OTTMUSG00000045372	Y	Y|Y A1	zinc finger protein 2, Y-linked		GO:0005634(nucleus)	GO:0003676(nucleic acid binding)//GO:0003700(transcription factor activity, sequence-specific DNA binding)//GO:0046872(metal ion binding)//GO:0000977(RNA polymerase II regulatory region sequence-specific DNA binding)//GO:0003677(DNA binding)	GO:0007275(multicellular organism development)//GO:0006351(transcription, DNA-templated)//GO:0006355(regulation of transcription, DNA-templated)
Ngfr	ENSMUSG00000000120	protein_coding	-	chr11:95568817-95587735	5.10465	7.74673	-0.601774	0.2495	0.95726	18053	LNGFR|Tnfrsf16|p75|p75NGFR|p75NTR	MGI:MGI:97323|Ensembl:ENSMUSG00000000120|Vega:OTTMUSG00000001661	11	11 D|11 59.01 cM	nerve growth factor receptor (TNFR superfamily, member 16)	mmu04014(Ras signaling pathway)//mmu04015(Rap1 signaling pathway)//mmu04060(Cytokine-cytokine receptor interaction)//mmu04151(PI3K-Akt signaling pathway)//mmu04722(Neurotrophin signaling pathway)//mmu05202(Transcriptional misregulation in cancer)	GO:0005886(plasma membrane)//GO:0005887(integral component of plasma membrane)//GO:0009986(cell surface)//GO:0005635(nuclear envelope)//GO:0005791(rough endoplasmic reticulum)//GO:0016020(membrane)//GO:0043005(neuron projection)//GO:0045121(membrane raft)//GO:0005794(Golgi apparatus)//GO:0009897(external side of plasma membrane)//GO:0032590(dendrite membrane)//GO:0014069(postsynaptic density)//GO…	GO:0017137(Rab GTPase binding)//GO:0048406(nerve growth factor binding)//GO:0031625(ubiquitin protein ligase binding)//GO:0001540(beta-amyloid binding)//GO:0005031(tumor necrosis factor-activated receptor activity)//GO:0042803(protein homodimerization activity)//GO:0070678(preprotein binding)//GO:0005168(neurotrophin TRKA receptor binding)//GO:0043121(neurotrophin binding)//GO:0005035(death recep…	GO:0010976(positive regulation of neuron projection development)//GO:0032922(circadian regulation of gene expression)//GO:0043066(negative regulation of apoptotic process)//GO:0045666(positive regulation of neuron differentiation)//GO:0051968(positive regulation of synaptic transmission, glutamatergic)//GO:0009611(response to wounding)//GO:2000463(positive regulation of excitatory postsynaptic po…
Wnt3	ENSMUSG00000000125	protein_coding	+	chr11:103774149-103817957	0.0142303	0.0932216	-2.71169	1	1	22415	Int-4|Wnt-3	MGI:MGI:98955|Ensembl:ENSMUSG00000000125|Vega:OTTMUSG00000003018	11	11 E1|11 67.5 cM	wingless-type MMTV integration site family, member 3	mmu04310(Wnt signaling pathway)//mmu04340(Hedgehog signaling pathway)//mmu04390(Hippo signaling pathway)//mmu04550(Signaling pathways regulating pluripotency of stem cells)//mmu04916(Melanogenesis)//mmu05166(HTLV-I infection)//mmu05200(Pathways in cancer)//mmu05205(Proteoglycans in cancer)//mmu05206(MicroRNAs in cancer)//mmu05217(Basal cell carcinoma)	GO:0005578(proteinaceous extracellular matrix)//GO:0005576(extracellular region)//GO:0005615(extracellular space)//GO:0005737(cytoplasm)	GO:0005102(receptor binding)//GO:0048018(receptor agonist activity)//GO:0005515(protein binding)//GO:0019904(protein domain specific binding)//GO:0005109(frizzled binding)	GO:0010628(positive regulation of gene expression)//GO:0009948(anterior/posterior axis specification)//GO:0060323(head morphogenesis)//GO:0060174(limb bud formation)//GO:0000902(cell morphogenesis)//GO:0030177(positive regulation of Wnt signaling pathway)//GO:0009887(organ morphogenesis)//GO:0044339(canonical Wnt signaling pathway involved in osteoblast differentiation)//GO:0048697(positive regul…
Wnt9a	ENSMUSG00000000126	protein_coding	+	chr11:59306927-59333552	1.57989	5.54375	-1.81104	0.00465	0.133134	216795	Wnt14	MGI:MGI:2446084|Ensembl:ENSMUSG00000000126|Vega:OTTMUSG00000005790	11	11|11 B1.3	wingless-type MMTV integration site family, member 9A	mmu04310(Wnt signaling pathway)//mmu04340(Hedgehog signaling pathway)//mmu04390(Hippo signaling pathway)//mmu04550(Signaling pathways regulating pluripotency of stem cells)//mmu04916(Melanogenesis)//mmu05166(HTLV-I infection)//mmu05200(Pathways in cancer)//mmu05205(Proteoglycans in cancer)//mmu05217(Basal cell carcinoma)	GO:0005578(proteinaceous extracellular matrix)//GO:0070062(extracellular exosome)//GO:0005576(extracellular region)//GO:0005615(extracellular space)	GO:0005102(receptor binding)//GO:0005515(protein binding)//GO:0005109(frizzled binding)	GO:0045880(positive regulation of smoothened signaling pathway)//GO:0060070(canonical Wnt signaling pathway)//GO:0061037(negative regulation of cartilage development)//GO:0016055(Wnt signaling pathway)//GO:0048856(anatomical structure development)//GO:0032331(negative regulation of chondrocyte differentiation)//GO:0060548(negative regulation of cell death)//GO:0045597(positive regulation of cell …
Fer	ENSMUSG00000000127	protein_coding	+	chr17:63730710-64222945	11.2628	9.96278	0.176948	0.69855	0.997548	14158	AV082135|C330004K01Rik|Fert|Fert2	MGI:MGI:105917|Ensembl:ENSMUSG00000000127	17	17|17 E1.1	fer (fms/fps related) protein kinase	mmu04520(Adherens junction)	GO:0005886(plasma membrane)//GO:0030027(lamellipodium)//GO:0000790(nuclear chromatin)//GO:0016020(membrane)//GO:0015629(actin cytoskeleton)//GO:0042995(cell projection)//GO:0030054(cell junction)//GO:0015630(microtubule cytoskeleton)//GO:0005634(nucleus)//GO:0031234(extrinsic component of cytoplasmic side of plasma membrane)//GO:0005856(cytoskeleton)//GO:0005737(cytoplasm)	GO:0045296(cadherin binding)//GO:0017137(Rab GTPase binding)//GO:0004713(protein tyrosine kinase activity)//GO:0019901(protein kinase binding)//GO:0004715(non-membrane spanning protein tyrosine kinase activity)//GO:0004672(protein kinase activity)//GO:0005515(protein binding)//GO:0008157(protein phosphatase 1 binding)//GO:0045295(gamma-catenin binding)//GO:0008289(lipid binding)//GO:0000166(nucle…	GO:0010762(regulation of fibroblast migration)//GO:0016310(phosphorylation)//GO:0010591(regulation of lamellipodium assembly)//GO:0044331(cell-cell adhesion mediated by cadherin)//GO:0034614(cellular response to reactive oxygen species)//GO:0043304(regulation of mast cell degranulation)//GO:0001932(regulation of protein phosphorylation)//GO:0038028(insulin receptor signaling pathway via phosphati…
Xpo6	ENSMUSG00000000131	protein_coding	-	chr7:126101712-126200501	26.1161	20.6656	0.33771	0.464	0.997548	74204	2610005L19Rik|AL022631|C230091E20Rik|R75304|Ranbp20|mKIAA0370	MGI:MGI:2429950|Ensembl:ENSMUSG00000000131|Vega:OTTMUSG00000036479	7	7|7 F3	exportin 6		GO:0005730(nucleolus)//GO:0005886(plasma membrane)//GO:0005634(nucleus)//GO:0005737(cytoplasm)	GO:0008565(protein transporter activity)//GO:0008536(Ran GTPase binding)	GO:0015031(protein transport)//GO:0006810(transport)//GO:0006611(protein export from nucleus)//GO:0006886(intracellular protein transport)
Tfe3	ENSMUSG00000000134	protein_coding	+	chrX:7762559-7775202	9.17682	7.84165	0.226837	0.64785	0.997548	209446	F830016E06Rik|Tcfe3|Tfe-3|bHLHe33	MGI:MGI:98511|Ensembl:ENSMUSG00000000134|Vega:OTTMUSG00000017822	X	X 3.5 cM|X A2	transcription factor E3	mmu05202(Transcriptional misregulation in cancer)	GO:0005654(nucleoplasm)//GO:0005667(transcription factor complex)//GO:0005634(nucleus)//GO:0005737(cytoplasm)	GO:0044212(transcription regulatory region DNA binding)//GO:0046982(protein heterodimerization activity)//GO:0046983(protein dimerization activity)//GO:0003677(DNA binding)//GO:0003700(transcription factor activity, sequence-specific DNA binding)	GO:0002376(immune system process)//GO:0045670(regulation of osteoclast differentiation)//GO:0045785(positive regulation of cell adhesion)//GO:0006351(transcription, DNA-templated)//GO:0006959(humoral immune response)//GO:0045944(positive regulation of transcription from RNA polymerase II promoter)//GO:0002250(adaptive immune response)//GO:0006355(regulation of transcription, DNA-templated)//GO:00…
Axin2	ENSMUSG00000000142	protein_coding	+	chr11:108920348-108950783	22.8845	46.4064	-1.01995	0.0655	0.584152	12006	Axi1|Axil|Conductin	MGI:MGI:1270862|Ensembl:ENSMUSG00000000142|Vega:OTTMUSG00000003199	11	11 E1|11 71.83 cM	axin 2	mmu04310(Wnt signaling pathway)//mmu04390(Hippo signaling pathway)//mmu04550(Signaling pathways regulating pluripotency of stem cells)//mmu05200(Pathways in cancer)//mmu05210(Colorectal cancer)//mmu05213(Endometrial cancer)//mmu05217(Basal cell carcinoma)	GO:0005886(plasma membrane)//GO:0005881(cytoplasmic microtubule)//GO:0005938(cell cortex)//GO:0030877(beta-catenin destruction complex)//GO:0043234(protein complex)//GO:0005794(Golgi apparatus)//GO:0014069(postsynaptic density)//GO:0005813(centrosome)//GO:0015630(microtubule cytoskeleton)//GO:0005654(nucleoplasm)//GO:0005634(nucleus)//GO:0005737(cytoplasm)//GO:0016023(cytoplasmic, membrane-bounde…	GO:0031625(ubiquitin protein ligase binding)//GO:0008013(beta-catenin binding)//GO:0019901(protein kinase binding)//GO:0019899(enzyme binding)//GO:0070016(armadillo repeat domain binding)//GO:0070411(I-SMAD binding)//GO:0005096(GTPase activator activity)//GO:0005515(protein binding)	GO:0048255(mRNA stabilization)//GO:0010942(positive regulation of cell death)//GO:0001756(somitogenesis)//GO:0090244(Wnt signaling pathway involved in somitogenesis)//GO:0008285(negative regulation of cell proliferation)//GO:0043570(maintenance of DNA repeat elements)//GO:0035414(negative regulation of catenin import into nucleus)//GO:0070602(regulation of centromeric sister chromatid cohesion)//…
Brat1	ENSMUSG00000000148	protein_coding	+	chr5:140705010-140719379	7.81042	5.28552	0.563354	0.30085	0.997548	231841	AA881470|Baat1	MGI:MGI:1891679|Ensembl:ENSMUSG00000000148|Vega:OTTMUSG00000024801	5	5|5 G2	BRCA1-associated ATM activator 1		GO:0016020(membrane)//GO:0005634(nucleus)//GO:0005737(cytoplasm)		GO:0006974(cellular response to DNA damage stimulus)//GO:0008283(cell proliferation)//GO:0010212(response to ionizing radiation)//GO:0016477(cell migration)//GO:0006006(glucose metabolic process)//GO:0051646(mitochondrion localization)//GO:0001934(positive regulation of protein phosphorylation)//GO:0006915(apoptotic process)//GO:0016049(cell growth)
Gna12	ENSMUSG00000000149	protein_coding	-	chr5:140724126-140830431	22.4782	20.612	0.12504	0.76115	0.997548	14673	AI414047|AI504261|Galpha12	MGI:MGI:95767|Ensembl:ENSMUSG00000000149|Vega:OTTMUSG00000024795	5	5 G2|5 79.3 cM	guanine nucleotide binding protein, alpha 12	mmu04010(MAPK signaling pathway)//mmu04022(cGMP-PKG signaling pathway)//mmu04071(Sphingolipid signaling pathway)//mmu04072(Phospholipase D signaling pathway)//mmu04270(Vascular smooth muscle contraction)//mmu04730(Long-term depression)//mmu04810(Regulation of actin cytoskeleton)//mmu05200(Pathways in cancer)	GO:0016020(membrane)//GO:0031526(brush border membrane)//GO:0005834(heterotrimeric G-protein complex)//GO:0005925(focal adhesion)	GO:0031752(D5 dopamine receptor binding)//GO:0019001(guanyl nucleotide binding)//GO:0031683(G-protein beta/gamma-subunit complex binding)//GO:0004871(signal transducer activity)//GO:0000166(nucleotide binding)//GO:0005525(GTP binding)//GO:0003924(GTPase activity)//GO:0001664(G-protein coupled receptor binding)//GO:0046872(metal ion binding)	GO:0042733(embryonic digit morphogenesis)//GO:0008360(regulation of cell shape)//GO:0007266(Rho protein signal transduction)//GO:0010762(regulation of fibroblast migration)//GO:0007264(small GTPase mediated signal transduction)//GO:0001701(in utero embryonic development)//GO:0032434(regulation of proteasomal ubiquitin-dependent protein catabolic process)//GO:0032006(regulation of TOR signaling)//…
Slc22a18	ENSMUSG00000000154	protein_coding	+	chr7:143473720-143499334	2.09347	4.20811	-1.00727	0.10765	0.734577	18400	AW260131|BWR1A|BWSCR1A|HET|ITM|Impt1|Orctl2|Slc22a1l|TSSC5|p45-BWR1A	MGI:MGI:1336884|Ensembl:ENSMUSG00000000154|Vega:OTTMUSG00000025376	7	7 F5|7 88.22 cM	solute carrier family 22 (organic cation transporter), member 18		GO:0005886(plasma membrane)//GO:0005887(integral component of plasma membrane)//GO:0005635(nuclear envelope)//GO:0016020(membrane)//GO:0016021(integral component of membrane)//GO:0016324(apical plasma membrane)//GO:0005737(cytoplasm)	GO:0031625(ubiquitin protein ligase binding)//GO:0015238(drug transmembrane transporter activity)//GO:0008514(organic anion transmembrane transporter activity)//GO:0005215(transporter activity)//GO:0015293(symporter activity)	GO:0055085(transmembrane transport)//GO:0006810(transport)//GO:0006820(anion transport)//GO:0015893(drug transport)//GO:0006811(ion transport)
Itgb2l	ENSMUSG00000000157	protein_coding	-	chr16:96361667-96525793	0.212954	0.0183248	3.53867	1	1	16415	5033406G21Rik|pactolus	MGI:MGI:1277979|Ensembl:ENSMUSG00000000157|Vega:OTTMUSG00000020391	16	16|16 C4	integrin beta 2-like	mmu04015(Rap1 signaling pathway)//mmu04145(Phagosome)//mmu04390(Hippo signaling pathway)//mmu04514(Cell adhesion molecules (CAMs))//mmu04610(Complement and coagulation cascades)//mmu04650(Natural killer cell mediated cytotoxicity)//mmu04670(Leukocyte transendothelial migration)//mmu04810(Regulation of actin cytoskeleton)//mmu05133(Pertussis)//mmu05134(Legionellosis)//mmu05140(Leishmaniasis)//mmu0…	GO:0016020(membrane)//GO:0005886(plasma membrane)//GO:0016021(integral component of membrane)//GO:0030141(secretory granule)		GO:0006954(inflammatory response)//GO:0007229(integrin-mediated signaling pathway)
Igsf5	ENSMUSG00000000159	protein_coding	+	chr16:96361667-96525793	7.27308	11.7016	-0.686072	0.3285	0.997548	72058	2010003D20Rik|JCAM|Jam4	MGI:MGI:1919308|Ensembl:ENSMUSG00000000159|Vega:OTTMUSG00000020392	16	16|16 C4	immunoglobulin superfamily, member 5	mmu04530(Tight junction)	GO:0005923(bicellular tight junction)//GO:0005886(plasma membrane)//GO:0009986(cell surface)//GO:0016020(membrane)//GO:0016021(integral component of membrane)//GO:0030054(cell junction)	GO:0030165(PDZ domain binding)//GO:0005515(protein binding)	GO:0016337(single organismal cell-cell adhesion)
Pih1d2	ENSMUSG00000000167	protein_coding	+	chr9:50603900-50625000	2.07255	1.18516	0.806329	0.456	0.997548	72614	2700059L22Rik	MGI:MGI:1919864|Ensembl:ENSMUSG00000000167|Vega:OTTMUSG00000033526	9	9|9 B	PIH1 domain containing 2		GO:0005575(cellular_component)	GO:0017160(Ral GTPase binding)	GO:0008150(biological_process)
Dlat	ENSMUSG00000000168	protein_coding	-	chr9:50634632-50659780	20.4851	14.1094	0.53792	0.32695	0.997548	235339	6332404G05Rik|DLTA|PDC-E2	MGI:MGI:2385311|Ensembl:ENSMUSG00000000168|Vega:OTTMUSG00000016493	9	9|9 A5.3	dihydrolipoamide S-acetyltransferase (E2 component of pyruvate dehydrogenase complex)	mmu00010(Glycolysis / Gluconeogenesis)//mmu00020(Citrate cycle (TCA cycle))//mmu00620(Pyruvate metabolism)//mmu01100(Metabolic pathways)//mmu01200(Carbon metabolism)	GO:0043209(myelin sheath)//GO:0005739(mitochondrion)//GO:0005967(mitochondrial pyruvate dehydrogenase complex)//GO:0045254(pyruvate dehydrogenase complex)	GO:0034604(pyruvate dehydrogenase (NAD+) activity)//GO:0004742(dihydrolipoyllysine-residue acetyltransferase activity)//GO:0016746(transferase activity, transferring acyl groups)//GO:0016740(transferase activity)	GO:0008152(metabolic process)//GO:0006006(glucose metabolic process)//GO:0005975(carbohydrate metabolic process)//GO:0006086(acetyl-CoA biosynthetic process from pyruvate)//GO:0061732(mitochondrial acetyl-CoA biosynthetic process from pyruvate)//GO:0006090(pyruvate metabolic process)//GO:0006099(tricarboxylic acid cycle)
Sdhd	ENSMUSG00000000171	protein_coding	-	chr9:50596337-50603849	58.2711	46.1093	0.337722	0.40995	0.997548	66925	3110001M13Rik|AVLL5809|C78570|PRO19626	MGI:MGI:1914175|Ensembl:ENSMUSG00000000171	9	9|9 B	succinate dehydrogenase complex, subunit D, integral membrane protein	mmu00020(Citrate cycle (TCA cycle))//mmu00190(Oxidative phosphorylation)//mmu01100(Metabolic pathways)//mmu01200(Carbon metabolism)//mmu04932(Non-alcoholic fatty liver disease (NAFLD))//mmu05010(Alzheimer's disease)//mmu05012(Parkinson's disease)//mmu05016(Huntington's disease)	GO:0016020(membrane)//GO:0005740(mitochondrial envelope)//GO:0005739(mitochondrion)//GO:0005743(mitochondrial inner membrane)//GO:0016021(integral component of membrane)	GO:0046872(metal ion binding)//GO:0000104(succinate dehydrogenase activity)	GO:0055114(oxidation-reduction process)//GO:0006810(transport)//GO:0050433(regulation of catecholamine secretion)//GO:0071456(cellular response to hypoxia)//GO:0006099(tricarboxylic acid cycle)
Fgf23	ENSMUSG00000000182	protein_coding	+	chr6:127072901-127081408	0	0.0587975	-inf	1	1	64654	-	MGI:MGI:1891427|Ensembl:ENSMUSG00000000182|Vega:OTTMUSG00000056344	6	6|6 F3	fibroblast growth factor 23	mmu04010(MAPK signaling pathway)//mmu04014(Ras signaling pathway)//mmu04015(Rap1 signaling pathway)//mmu04151(PI3K-Akt signaling pathway)//mmu04810(Regulation of actin cytoskeleton)//mmu05200(Pathways in cancer)//mmu05218(Melanoma)	GO:0005576(extracellular region)//GO:0005615(extracellular space)	GO:0008083(growth factor activity)//GO:0005515(protein binding)//GO:0005104(fibroblast growth factor receptor binding)//GO:0005105(type 1 fibroblast growth factor receptor binding)	GO:0030643(cellular phosphate ion homeostasis)//GO:0010966(regulation of phosphate transport)//GO:0046888(negative regulation of hormone secretion)//GO:0000165(MAPK cascade)//GO:0030500(regulation of bone mineralization)//GO:0030154(cell differentiation)//GO:0045668(negative regulation of osteoblast differentiation)//GO:0042369(vitamin D catabolic process)//GO:0008543(fibroblast growth factor rec…
Fgf6	ENSMUSG00000000183	protein_coding	+	chr6:127015541-127024718	0	0.0910951	-inf	1	1	14177	Fgf-6|HSTF-2	MGI:MGI:95520|Ensembl:ENSMUSG00000000183|Vega:OTTMUSG00000056342	6	6 61.92 cM|6 F3-G1	fibroblast growth factor 6	mmu04010(MAPK signaling pathway)//mmu04014(Ras signaling pathway)//mmu04015(Rap1 signaling pathway)//mmu04151(PI3K-Akt signaling pathway)//mmu04810(Regulation of actin cytoskeleton)//mmu05200(Pathways in cancer)//mmu05218(Melanoma)	GO:0005576(extracellular region)//GO:0042383(sarcolemma)	GO:0005102(receptor binding)//GO:0008083(growth factor activity)//GO:0005104(fibroblast growth factor receptor binding)	GO:0008284(positive regulation of cell proliferation)//GO:0051781(positive regulation of cell division)//GO:0045445(myoblast differentiation)//GO:0001502(cartilage condensation)//GO:0030154(cell differentiation)//GO:0007275(multicellular organism development)//GO:0008543(fibroblast growth factor receptor signaling pathway)//GO:0001525(angiogenesis)
Ccnd2	ENSMUSG00000000184	protein_coding	-	chr6:127125767-127212418	9.88312	8.07957	0.290688	0.51085	0.997548	12444	2600016F06Rik|AI256817|BF642806|C86853|Vin-1|Vin1|cD2	MGI:MGI:88314|Ensembl:ENSMUSG00000000184|Vega:OTTMUSG00000056347	6	6 F3|6 61.92 cM	cyclin D2	mmu04068(FoxO signaling pathway)//mmu04110(Cell cycle)//mmu04115(p53 signaling pathway)//mmu04151(PI3K-Akt signaling pathway)//mmu04310(Wnt signaling pathway)//mmu04390(Hippo signaling pathway)//mmu04510(Focal adhesion)//mmu04630(Jak-STAT signaling pathway)//mmu04917(Prolactin signaling pathway)//mmu05162(Measles)//mmu05166(HTLV-I infection)//mmu05202(Transcriptional misregulation in cancer)//mmu…	GO:0097129(cyclin D2-CDK4 complex)//GO:0000307(cyclin-dependent protein kinase holoenzyme complex)//GO:0031965(nuclear membrane)//GO:0016020(membrane)//GO:0000785(chromatin)//GO:0005829(cytosol)//GO:0005654(nucleoplasm)//GO:0005730(nucleolus)//GO:0005634(nucleus)//GO:0005737(cytoplasm)	GO:0019901(protein kinase binding)//GO:0005515(protein binding)	GO:0008284(positive regulation of cell proliferation)//GO:0051301(cell division)//GO:0051726(regulation of cell cycle)//GO:0000082(G1/S transition of mitotic cell cycle)//GO:0045737(positive regulation of cyclin-dependent protein serine/threonine kinase activity)//GO:0007049(cell cycle)//GO:0001934(positive regulation of protein phosphorylation)//GO:0050679(positive regulation of epithelial cell …
Gpr107	ENSMUSG00000000194	protein_coding	+	chr2:31152315-31219548	26.2415	23.1956	0.178001	0.74415	0.997548	277463	9930033D15Rik|AI790205|C530034M11|mKIAA1624	MGI:MGI:2139054|Ensembl:ENSMUSG00000000194|Vega:OTTMUSG00000011925	2	2|2 B	G protein-coupled receptor 107		GO:0030136(clathrin-coated vesicle)//GO:0016020(membrane)//GO:0016021(integral component of membrane)//GO:0005769(early endosome)//GO:0005794(Golgi apparatus)	GO:0005515(protein binding)//GO:0032050(clathrin heavy chain binding)	GO:0072583(clathrin-mediated endocytosis)
Nalcn	ENSMUSG00000000197	protein_coding	-	chr14:123276640-123627144	1.3376	0.189164	2.82194	0.0119	0.236583	338370	A530023G15Rik|AI849508|Vgcnl1	MGI:MGI:2444306|Ensembl:ENSMUSG00000000197	14	14|14 E5	sodium leak channel, non-selective		GO:0016020(membrane)//GO:0005886(plasma membrane)//GO:0016021(integral component of membrane)	GO:0005272(sodium channel activity)//GO:0005244(voltage-gated ion channel activity)//GO:0005261(cation channel activity)//GO:0005216(ion channel activity)	GO:0034765(regulation of ion transmembrane transport)//GO:0006816(calcium ion transport)//GO:0006814(sodium ion transport)//GO:0055085(transmembrane transport)//GO:0006810(transport)//GO:0006811(ion transport)//GO:0086010(membrane depolarization during action potential)//GO:0034220(ion transmembrane transport)
Btbd17	ENSMUSG00000000202	protein_coding	-	chr11:114791216-114795945	0	0.336922	-inf	1	1	72014	1500005I02Rik|Tango10a	MGI:MGI:1919264|Ensembl:ENSMUSG00000000202|Vega:OTTMUSG00000003464	11	11|11 E2	BTB (POZ) domain containing 17		GO:0005575(cellular_component)//GO:0005576(extracellular region)	GO:0003674(molecular_function)	GO:0008150(biological_process)
Slfn4	ENSMUSG00000000204	protein_coding	+	chr11:83175185-83190221	0.690704	2.73788	-1.98692	0.01075	0.222722	20558	AI450778	MGI:MGI:1329010|Ensembl:ENSMUSG00000000204|Vega:OTTMUSG00000000920	11	11|11 C	schlafen 4		GO:0005575(cellular_component)	GO:0003674(molecular_function)	GO:0008150(biological_process)
Th	ENSMUSG00000000214	protein_coding	-	chr7:142892751-142931128	0	0.208698	-inf	1	1	21823	-	MGI:MGI:98735|Ensembl:ENSMUSG00000000214|Vega:OTTMUSG00000018790	7	7 F5|7 88.06 cM	tyrosine hydroxylase	mmu00350(Tyrosine metabolism)//mmu01100(Metabolic pathways)//mmu04728(Dopaminergic synapse)//mmu04917(Prolactin signaling pathway)//mmu05012(Parkinson's disease)//mmu05030(Cocaine addiction)//mmu05031(Amphetamine addiction)//mmu05034(Alcoholism)	GO:0030659(cytoplasmic vesicle membrane)//GO:0009898(cytoplasmic side of plasma membrane)//GO:0043204(perikaryon)//GO:0043005(neuron projection)//GO:0005790(smooth endoplasmic reticulum)//GO:0030425(dendrite)//GO:0030424(axon)//GO:0005829(cytosol)//GO:0043195(terminal bouton)//GO:0008021(synaptic vesicle)//GO:0005739(mitochondrion)//GO:0031410(cytoplasmic vesicle)//GO:0033162(melanosome membrane)…	GO:0005506(iron ion binding)//GO:0008199(ferric iron binding)//GO:0019904(protein domain specific binding)//GO:0004511(tyrosine 3-monooxygenase activity)//GO:0019899(enzyme binding)//GO:0016491(oxidoreductase activity)//GO:0035240(dopamine binding)//GO:0008198(ferrous iron binding)//GO:0004497(monooxygenase activity)//GO:0019825(oxygen binding)//GO:0034617(tetrahydrobiopterin binding)//GO:0046872…	GO:0055114(oxidation-reduction process)//GO:0042462(eye photoreceptor cell development)//GO:0048596(embryonic camera-type eye morphogenesis)//GO:0001963(synaptic transmission, dopaminergic)//GO:0007613(memory)//GO:0007507(heart development)//GO:0042136(neurotransmitter biosynthetic process)//GO:0009887(organ morphogenesis)//GO:0042416(dopamine biosynthetic process)//GO:0008016(regulation of heart…
Ins2	ENSMUSG00000000215	protein_coding	-	chr7:142678655-142699510	0	0	0	1	1	16334	AA986540|Ins-2|InsII|Mody|Mody4	MGI:MGI:96573|Ensembl:ENSMUSG00000000215|Vega:OTTMUSG00000018794	7	7 F5|7 88.0 cM	insulin II	mmu04014(Ras signaling pathway)//mmu04015(Rap1 signaling pathway)//mmu04022(cGMP-PKG signaling pathway)//mmu04066(HIF-1 signaling pathway)//mmu04068(FoxO signaling pathway)//mmu04072(Phospholipase D signaling pathway)//mmu04114(Oocyte meiosis)//mmu04140(Regulation of autophagy)//mmu04150(mTOR signaling pathway)//mmu04151(PI3K-Akt signaling pathway)//mmu04152(AMPK signaling pathway)//mmu04211(Long…	GO:0005576(extracellular region)//GO:0005829(cytosol)//GO:0005634(nucleus)//GO:0005732(small nucleolar ribonucleoprotein complex)//GO:0005615(extracellular space)//GO:0005737(cytoplasm)//GO:0030141(secretory granule)	GO:0002020(protease binding)//GO:0032403(protein complex binding)//GO:0042802(identical protein binding)//GO:0005159(insulin-like growth factor receptor binding)//GO:0005179(hormone activity)//GO:0005158(insulin receptor binding)	GO:0002674(negative regulation of acute inflammatory response)//GO:0050715(positive regulation of cytokine secretion)//GO:0045821(positive regulation of glycolytic process)//GO:0060266(negative regulation of respiratory burst involved in inflammatory response)//GO:0007257(activation of JUN kinase activity)//GO:0016042(lipid catabolic process)//GO:0010628(positive regulation of gene expression)//G…
Scnn1g	ENSMUSG00000000216	protein_coding	+	chr7:121734478-121768475	0.14032	0.034244	2.0348	1	1	20278	SCNEG	MGI:MGI:104695|Ensembl:ENSMUSG00000000216|Vega:OTTMUSG00000024632	7	7 F2|7 65.07 cM	sodium channel, nonvoltage-gated 1 gamma	mmu04742(Taste transduction)//mmu04960(Aldosterone-regulated sodium reabsorption)	GO:0005886(plasma membrane)//GO:0005887(integral component of plasma membrane)//GO:0009986(cell surface)//GO:0016020(membrane)//GO:0009897(external side of plasma membrane)//GO:0070062(extracellular exosome)//GO:0016021(integral component of membrane)//GO:0034706(sodium channel complex)//GO:0016324(apical plasma membrane)	GO:0005272(sodium channel activity)//GO:0050699(WW domain binding)//GO:0015280(ligand-gated sodium channel activity)//GO:0005216(ion channel activity)	GO:0035725(sodium ion transmembrane transport)//GO:0055078(sodium ion homeostasis)//GO:0035313(wound healing, spreading of epidermal cells)//GO:0050891(multicellular organismal water homeostasis)//GO:0050909(sensory perception of taste)//GO:0006814(sodium ion transport)//GO:0006810(transport)//GO:0050896(response to stimulus)//GO:0006811(ion transport)
Drp2	ENSMUSG00000000223	protein_coding	+	chrX:134404550-134456573	1.19786	0.679889	0.81709	0.20775	0.933688	13497	AW495265|DRP-2	MGI:MGI:107432|Ensembl:ENSMUSG00000000223|Vega:OTTMUSG00000019226	X	X|X E3	dystrophin related protein 2		GO:0005886(plasma membrane)//GO:0016020(membrane)//GO:0030425(dendrite)//GO:0042995(cell projection)//GO:0045202(synapse)//GO:0030054(cell junction)//GO:0045211(postsynaptic membrane)	GO:0008270(zinc ion binding)//GO:0005515(protein binding)//GO:0046872(metal ion binding)	GO:0050808(synapse organization)//GO:0007417(central nervous system development)
Tspan32	ENSMUSG00000000244	protein_coding	+	chr7:142988968-143019644	0.206878	0.283216	-0.453127	1	1	27027	AW208513|Art-1|BB235973|D7Wsu37e|Phemx|Tssc6	MGI:MGI:1350360|Ensembl:ENSMUSG00000000244|Vega:OTTMUSG00000018786	7	7 F5|7 88.09 cM	tetraspanin 32		GO:0005622(intracellular)//GO:0016021(integral component of membrane)//GO:0070442(integrin alphaIIb-beta3 complex)//GO:0009986(cell surface)//GO:0016020(membrane)	GO:0003674(molecular_function)	GO:0007010(cytoskeleton organization)//GO:0007596(blood coagulation)//GO:0042832(defense response to protozoan)//GO:0070527(platelet aggregation)//GO:0008285(negative regulation of cell proliferation)//GO:0030886(negative regulation of myeloid dendritic cell activation)//GO:0007229(integrin-mediated signaling pathway)//GO:0050688(regulation of defense response to virus)//GO:0007599(hemostasis)
Lhx2	ENSMUSG00000000247	protein_coding	+	chr2:38339280-38369733	0.26303	0.709722	-1.43203	1	1	16870	LH2A|Lh-2|Lim2|ap|apterous	MGI:MGI:96785|Ensembl:ENSMUSG00000000247|Vega:OTTMUSG00000012866	2	2|2 B	LIM homeobox protein 2		GO:0005622(intracellular)//GO:0005634(nucleus)	GO:0008270(zinc ion binding)//GO:0043565(sequence-specific DNA binding)//GO:0003682(chromatin binding)//GO:0001076(transcription factor activity, RNA polymerase II transcription factor binding)//GO:0046872(metal ion binding)//GO:0005515(protein binding)//GO:0003677(DNA binding)	GO:0021987(cerebral cortex development)//GO:0022008(neurogenesis)//GO:0001843(neural tube closure)//GO:0030182(neuron differentiation)//GO:0045893(positive regulation of transcription, DNA-templated)//GO:0006351(transcription, DNA-templated)//GO:0001942(hair follicle development)//GO:2000678(negative regulation of transcription regulatory region DNA binding)//GO:0045944(positive regulation of tra…
Clec2g	ENSMUSG00000000248	protein_coding	+	chr6:128934380-128984707	0.149087	0	inf	1	1	70809	4632413B12Rik|Clr-c|Clr-d|Clrc|Clrd|Clrx|Ddv10|Ocilrp1	MGI:MGI:1918059|Ensembl:ENSMUSG00000000248|Vega:OTTMUSG00000028623	6	6|6 F3	C-type lectin domain family 2, member g		GO:0016020(membrane)//GO:0005886(plasma membrane)//GO:0005615(extracellular space)//GO:0016021(integral component of membrane)	GO:0030246(carbohydrate binding)//GO:0046703(natural killer cell lectin-like receptor binding)	GO:0045671(negative regulation of osteoclast differentiation)
Gmpr	ENSMUSG00000000253	protein_coding	+	chr13:45507443-45546382	10.6091	3.99191	1.41015	0.01065	0.222218	66355	2310004P21Rik|AV028449|GMPR 1	MGI:MGI:1913605|Ensembl:ENSMUSG00000000253|Vega:OTTMUSG00000023421	13	13|13 A5	guanosine monophosphate reductase	mmu00230(Purine metabolism)	GO:0005575(cellular_component)//GO:1902560(GMP reductase complex)	GO:0003920(GMP reductase activity)//GO:0003824(catalytic activity)//GO:0016491(oxidoreductase activity)//GO:0046872(metal ion binding)	GO:0055114(oxidation-reduction process)//GO:0006144(purine nucleobase metabolic process)//GO:0009117(nucleotide metabolic process)
Glra1	ENSMUSG00000000263	protein_coding	-	chr11:55514237-55608656	0	0	0	1	1	14654	nmf11|oscillator|ot|spasmodic|spd	MGI:MGI:95747|Ensembl:ENSMUSG00000000263|Vega:OTTMUSG00000005698	11	11 B1.3|11 33.12 cM	glycine receptor, alpha 1 subunit	mmu04080(Neuroactive ligand-receptor interaction)	GO:0005886(plasma membrane)//GO:0005887(integral component of plasma membrane)//GO:0060077(inhibitory synapse)//GO:0043005(neuron projection)//GO:0016020(membrane)//GO:0042995(cell projection)//GO:0009897(external side of plasma membrane)//GO:0045202(synapse)//GO:0043231(intracellular membrane-bounded organelle)//GO:0030054(cell junction)//GO:0016021(integral component of membrane)//GO:0034707(ch…	GO:0008270(zinc ion binding)//GO:0016933(extracellular-glycine-gated ion channel activity)//GO:0005254(chloride channel activity)//GO:0016594(glycine binding)//GO:0046872(metal ion binding)//GO:0030977(taurine binding)//GO:0005230(extracellular ligand-gated ion channel activity)//GO:0016934(extracellular-glycine-gated chloride channel activity)//GO:0022824(transmitter-gated ion channel activity)	GO:0050884(neuromuscular process controlling posture)//GO:0006821(chloride transport)//GO:0051260(protein homooligomerization)//GO:0071230(cellular response to amino acid stimulus)//GO:1902476(chloride transmembrane transport)//GO:0006820(anion transport)//GO:2000344(positive regulation of acrosome reaction)//GO:0060080(inhibitory postsynaptic potential)//GO:0050905(neuromuscular process)//GO:007…
Mid2	ENSMUSG00000000266	protein_coding	+	chrX:140664598-140767715	3.30765	6.89817	-1.06041	0.11715	0.759008	23947	FXY2|Trim1	MGI:MGI:1344333|Ensembl:ENSMUSG00000000266|Vega:OTTMUSG00000018849	X	X F1|X 61.35 cM	midline 2		GO:0005622(intracellular)//GO:0070062(extracellular exosome)//GO:0005856(cytoskeleton)//GO:0005737(cytoplasm)//GO:0005874(microtubule)	GO:0070740(tubulin-glutamic acid ligase activity)//GO:0008270(zinc ion binding)//GO:0070739(protein-glutamic acid ligase activity)//GO:0070735(protein-glycine ligase activity)//GO:0008766(UDP-N-acetylmuramoylalanyl-D-glutamyl-2,6-diaminopimelate-D-alanyl-D-alanine ligase activity)//GO:0042803(protein homodimerization activity)//GO:0070737(protein-glycine ligase activity, elongating)//GO:0018169(r…	GO:0010508(positive regulation of autophagy)//GO:0043123(positive regulation of I-kappaB kinase/NF-kappaB signaling)//GO:0045087(innate immune response)//GO:0035372(protein localization to microtubule)//GO:0046597(negative regulation of viral entry into host cell)//GO:0051091(positive regulation of sequence-specific DNA binding transcription factor activity)//GO:1902187(negative regulation of vir…
Trim25	ENSMUSG00000000275	protein_coding	+	chr11:88999375-89020293	20.0867	26.3795	-0.393179	0.41235	0.997548	217069	AA960166|AL022677|EFP|Zfp147	MGI:MGI:102749|Ensembl:ENSMUSG00000000275|Vega:OTTMUSG00000001304	11	11|11 C	tripartite motif-containing 25	mmu04064(NF-kappa B signaling pathway)//mmu04622(RIG-I-like receptor signaling pathway)//mmu05164(Influenza A)	GO:0005654(nucleoplasm)//GO:0005737(cytoplasm)	GO:0008270(zinc ion binding)//GO:0004842(ubiquitin-protein transferase activity)//GO:0016874(ligase activity)//GO:0044822(poly(A) RNA binding)//GO:0046872(metal ion binding)//GO:1904264(ubiquitin protein ligase activity involved in ERAD pathway)//GO:0016740(transferase activity)	GO:0043123(positive regulation of I-kappaB kinase/NF-kappaB signaling)//GO:0045087(innate immune response)//GO:1902186(regulation of viral release from host cell)//GO:0046596(regulation of viral entry into host cell)//GO:0016567(protein ubiquitination)//GO:0046597(negative regulation of viral entry into host cell)//GO:0051607(defense response to virus)//GO:0042787(protein ubiquitination involved …
Dgke	ENSMUSG00000000276	protein_coding	-	chr11:89035178-89069098	2.5336	2.85005	-0.169795	0.77105	0.997548	56077	C87606|DAGK6|DGK	MGI:MGI:1889276|Ensembl:ENSMUSG00000000276|Vega:OTTMUSG00000001312	11	11|11 C	diacylglycerol kinase, epsilon	mmu00561(Glycerolipid metabolism)//mmu00564(Glycerophospholipid metabolism)//mmu01100(Metabolic pathways)//mmu04070(Phosphatidylinositol signaling system)//mmu04072(Phospholipase D signaling pathway)//mmu05231(Choline metabolism in cancer)	GO:0016020(membrane)//GO:0016021(integral component of membrane)//GO:0005737(cytoplasm)	GO:0005524(ATP binding)//GO:0000166(nucleotide binding)//GO:0016301(kinase activity)//GO:0004143(diacylglycerol kinase activity)//GO:0046872(metal ion binding)//GO:0016740(transferase activity)	GO:0016310(phosphorylation)//GO:0035556(intracellular signal transduction)//GO:0007205(protein kinase C-activating G-protein coupled receptor signaling pathway)
Scpep1	ENSMUSG00000000278	protein_coding	-	chr11:88905927-88955465	48.6229	28.5229	0.769516	0.0633	0.576444	74617	2410018F01Rik|4833411K15Rik|AI957256|Risc	MGI:MGI:1921867|Ensembl:ENSMUSG00000000278|Vega:OTTMUSG00000001271	11	11|11 C	serine carboxypeptidase 1		GO:0070062(extracellular exosome)//GO:0005576(extracellular region)//GO:0005829(cytosol)	GO:0008233(peptidase activity)//GO:0004180(carboxypeptidase activity)//GO:0016787(hydrolase activity)//GO:0004185(serine-type carboxypeptidase activity)	GO:0006508(proteolysis)//GO:0045776(negative regulation of blood pressure)//GO:0045909(positive regulation of vasodilation)//GO:0051603(proteolysis involved in cellular protein catabolic process)
Mnt	ENSMUSG00000000282	protein_coding	+	chr11:74830919-74845725	5.97079	7.39377	-0.308389	0.5366	0.997548	17428	Rox|bHLHd3	MGI:MGI:109150|Ensembl:ENSMUSG00000000282|Vega:OTTMUSG00000006185	11	11 45.76 cM|11 B-C	max binding protein		GO:0005634(nucleus)	GO:0001227(transcriptional repressor activity, RNA polymerase II transcription regulatory region sequence-specific binding)//GO:0003700(transcription factor activity, sequence-specific DNA binding)//GO:0003682(chromatin binding)//GO:0000977(RNA polymerase II regulatory region sequence-specific DNA binding)//GO:0046983(protein dimerization activity)//GO:0005515(protein binding)//GO:0003677(DNA bin…	GO:2001234(negative regulation of apoptotic signaling pathway)//GO:0006351(transcription, DNA-templated)//GO:0007569(cell aging)//GO:0051726(regulation of cell cycle)//GO:0000122(negative regulation of transcription from RNA polymerase II promoter)//GO:0006355(regulation of transcription, DNA-templated)
Itgb2	ENSMUSG00000000290	protein_coding	+	chr10:77530251-77565708	8.55236	3.43886	1.31439	0.01975	0.310628	16414	2E6|AI528527|Cd18|LAD|LCAMB|Lfa1|MF17	MGI:MGI:96611|Ensembl:ENSMUSG00000000290|Vega:OTTMUSG00000019985	10	10 C1|10 39.72 cM	integrin beta 2	mmu04015(Rap1 signaling pathway)//mmu04145(Phagosome)//mmu04390(Hippo signaling pathway)//mmu04514(Cell adhesion molecules (CAMs))//mmu04610(Complement and coagulation cascades)//mmu04650(Natural killer cell mediated cytotoxicity)//mmu04670(Leukocyte transendothelial migration)//mmu04810(Regulation of actin cytoskeleton)//mmu05133(Pertussis)//mmu05134(Legionellosis)//mmu05140(Leishmaniasis)//mmu0…	GO:0005886(plasma membrane)//GO:0070062(extracellular exosome)//GO:0043235(receptor complex)//GO:0009986(cell surface)//GO:0016020(membrane)//GO:1903561(extracellular vesicle)//GO:0016021(integral component of membrane)//GO:0045121(membrane raft)//GO:0008305(integrin complex)//GO:0034687(integrin alphaL-beta2 complex)	GO:0032403(protein complex binding)//GO:0004872(receptor activity)//GO:0030369(ICAM-3 receptor activity)//GO:0046982(protein heterodimerization activity)//GO:0019901(protein kinase binding)//GO:0050839(cell adhesion molecule binding)//GO:0046872(metal ion binding)//GO:0005515(protein binding)//GO:0001948(glycoprotein binding)	GO:0050798(activated T cell proliferation)//GO:0007159(leukocyte cell-cell adhesion)//GO:0045429(positive regulation of nitric oxide biosynthetic process)//GO:0045766(positive regulation of angiogenesis)//GO:0034113(heterotypic cell-cell adhesion)//GO:0071404(cellular response to low-density lipoprotein particle stimulus)//GO:0051092(positive regulation of NF-kappaB transcription factor activity)…
Hddc2	ENSMUSG00000000295	protein_coding	+	chr10:30820186-31750438	26.6365	35.9036	-0.430725	0.59675	0.997548	69692	2310057G13Rik	MGI:MGI:1916942|Ensembl:ENSMUSG00000000295|Vega:OTTMUSG00000028054	10	10|10 A4	HD domain containing 2		GO:0005739(mitochondrion)//GO:0070062(extracellular exosome)	GO:0003674(molecular_function)	GO:0008150(biological_process)
Tpd52l1	ENSMUSG00000000296	protein_coding	-	chr10:30820186-31750438	12.8968	14.1262	-0.131365	0.9184	0.997548	21987	D53	MGI:MGI:1298386|Ensembl:ENSMUSG00000000296	10	10|10 A4-B2	tumor protein D52-like 1		GO:0005769(early endosome)//GO:0005737(cytoplasm)//GO:0048471(perinuclear region of cytoplasm)	GO:0046982(protein heterodimerization activity)//GO:0042802(identical protein binding)//GO:0042803(protein homodimerization activity)	GO:2001235(positive regulation of apoptotic signaling pathway)//GO:0043406(positive regulation of MAP kinase activity)//GO:0000086(G2/M transition of mitotic cell cycle)//GO:0046330(positive regulation of JNK cascade)
Pemt	ENSMUSG00000000301	protein_coding	-	chr11:59970613-60046489	4.6368	4.03744	0.199688	0.76995	0.997548	18618	PEAMT|PEMT2|Pempt|Pempt2	MGI:MGI:104535|Ensembl:ENSMUSG00000000301|Vega:OTTMUSG00000005808	11	11 B1.3|11 37.81 cM	phosphatidylethanolamine N-methyltransferase	mmu00564(Glycerophospholipid metabolism)//mmu01100(Metabolic pathways)	GO:0016021(integral component of membrane)//GO:0016020(membrane)//GO:0005789(endoplasmic reticulum membrane)//GO:0005740(mitochondrial envelope)//GO:0005739(mitochondrion)//GO:0031526(brush border membrane)//GO:0042383(sarcolemma)//GO:0005783(endoplasmic reticulum)	GO:0080101(phosphatidyl-N-dimethylethanolamine N-methyltransferase activity)//GO:0008170(N-methyltransferase activity)//GO:0000773(phosphatidyl-N-methylethanolamine N-methyltransferase activity)//GO:0008429(phosphatidylethanolamine binding)//GO:0008168(methyltransferase activity)//GO:0008757(S-adenosylmethionine-dependent methyltransferase activity)//GO:0004608(phosphatidylethanolamine N-methyltr…	GO:1903955(positive regulation of protein targeting to mitochondrion)//GO:0006644(phospholipid metabolic process)//GO:0008654(phospholipid biosynthetic process)//GO:0042493(response to drug)//GO:0050747(positive regulation of lipoprotein metabolic process)//GO:0046500(S-adenosylmethionine metabolic process)//GO:0006656(phosphatidylcholine biosynthetic process)//GO:0008285(negative regulation of c…
Cdh1	ENSMUSG00000000303	protein_coding	+	chr8:106603350-106670246	27.44	64.1122	-1.22432	0.0048	0.13589	12550	AA960649|ARC-1|E-cad|Ecad|L-CAM|UVO|Um	MGI:MGI:88354|Ensembl:ENSMUSG00000000303|Vega:OTTMUSG00000020588	8	8 53.18 cM|8 D	cadherin 1	mmu04015(Rap1 signaling pathway)//mmu04390(Hippo signaling pathway)//mmu04514(Cell adhesion molecules (CAMs))//mmu04520(Adherens junction)//mmu05100(Bacterial invasion of epithelial cells)//mmu05200(Pathways in cancer)//mmu05213(Endometrial cancer)//mmu05216(Thyroid cancer)//mmu05218(Melanoma)//mmu05219(Bladder cancer)	GO:0030424(axon)//GO:0030054(cell junction)//GO:0005913(cell-cell adherens junction)//GO:0005737(cytoplasm)//GO:0043219(lateral loop)//GO:0005768(endosome)//GO:0016328(lateral plasma membrane)//GO:0030027(lamellipodium)//GO:0016020(membrane)//GO:0071944(cell periphery)//GO:0015629(actin cytoskeleton)//GO:0005794(Golgi apparatus)//GO:0016323(basolateral plasma membrane)//GO:0005912(adherens juncti…	GO:0019903(protein phosphatase binding)//GO:0019904(protein domain specific binding)//GO:0008013(beta-catenin binding)//GO:0045295(gamma-catenin binding)//GO:0030506(ankyrin binding)//GO:0045294(alpha-catenin binding)//GO:0050839(cell adhesion molecule binding)//GO:0046872(metal ion binding)//GO:0005515(protein binding)//GO:0001948(glycoprotein binding)//GO:0005509(calcium ion binding)//GO:003279…	GO:0010955(negative regulation of protein processing)//GO:0051260(protein homooligomerization)//GO:0071230(cellular response to amino acid stimulus)//GO:0046697(decidualization)//GO:0043281(regulation of cysteine-type endopeptidase activity involved in apoptotic process)//GO:0090102(cochlea development)//GO:0007605(sensory perception of sound)//GO:0034332(adherens junction organization)//GO:00458…
Cdh4	ENSMUSG00000000305	protein_coding	+	chr2:179442430-179899373	0.691831	1.04563	-0.595882	1	1	12561	AW120700|R-CAD|R-Cadh|Rcad	MGI:MGI:99218|Ensembl:ENSMUSG00000000305|Vega:OTTMUSG00000016217	2	2 H4|2 101.86 cM	cadherin 4	mmu04514(Cell adhesion molecules (CAMs))	GO:0016020(membrane)//GO:0005886(plasma membrane)//GO:0005887(integral component of plasma membrane)//GO:0016021(integral component of membrane)	GO:0046872(metal ion binding)//GO:0005509(calcium ion binding)	GO:0045773(positive regulation of axon extension)//GO:0007156(homophilic cell adhesion via plasma membrane adhesion molecules)//GO:0007155(cell adhesion)//GO:0007411(axon guidance)//GO:0007157(heterophilic cell-cell adhesion via plasma membrane cell adhesion molecules)
Ckmt1	ENSMUSG00000000308	protein_coding	+	chr2:121357713-121387168	16.3611	25.9965	-0.668048	0.1565	0.850725	12716	Mt-CK|ScCKmit|UbCKmit|mi-CK	MGI:MGI:99441|Ensembl:ENSMUSG00000000308|Vega:OTTMUSG00000015261	2	2 60.37 cM|2 F1-F3	creatine kinase, mitochondrial 1, ubiquitous	mmu00330(Arginine and proline metabolism)//mmu01100(Metabolic pathways)	GO:0016020(membrane)//GO:0005743(mitochondrial inner membrane)//GO:0005739(mitochondrion)//GO:0043209(myelin sheath)//GO:0070062(extracellular exosome)	GO:0005524(ATP binding)//GO:0016772(transferase activity, transferring phosphorus-containing groups)//GO:0000166(nucleotide binding)//GO:0016301(kinase activity)//GO:0003824(catalytic activity)//GO:0004111(creatine kinase activity)//GO:0005515(protein binding)//GO:0016740(transferase activity)	GO:0016310(phosphorylation)//GO:0032091(negative regulation of protein binding)//GO:0043066(negative regulation of apoptotic process)
Bcl6b	ENSMUSG00000000317	protein_coding	-	chr11:70224127-70229798	6.017	2.64347	1.18661	0.03895	0.456714	12029	Bazf	MGI:MGI:1278332|Ensembl:ENSMUSG00000000317|Vega:OTTMUSG00000006040	11	11|11 B4	B cell CLL/lymphoma 6, member B		GO:0005634(nucleus)	GO:0003676(nucleic acid binding)//GO:0001227(transcriptional repressor activity, RNA polymerase II transcription regulatory region sequence-specific binding)//GO:0000977(RNA polymerase II regulatory region sequence-specific DNA binding)//GO:0046872(metal ion binding)//GO:0005515(protein binding)//GO:0003677(DNA binding)	GO:0030099(myeloid cell differentiation)//GO:0050767(regulation of neurogenesis)//GO:0000122(negative regulation of transcription from RNA polymerase II promoter)
Clec10a	ENSMUSG00000000318	protein_coding	+	chr11:70156196-70170834	2.00805	0.301223	2.73689	0.20885	0.935529	17312	CD301a|M-ASGP-BP-1|Mgl|Mgl1	MGI:MGI:96975|Ensembl:ENSMUSG00000000318|Vega:OTTMUSG00000006033	11	11 B3|11 42.99 cM	C-type lectin domain family 10, member A		GO:0016020(membrane)//GO:0016021(integral component of membrane)	GO:0030246(carbohydrate binding)	GO:0002248(connective tissue replacement involved in inflammatory response wound healing)
Alox12	ENSMUSG00000000320	protein_coding	-	chr11:70241456-70255353	2.51293	1.55872	0.689014	0.3004	0.997548	11684	9930022G08Rik|Alox12p|P-12LO	MGI:MGI:87998|Ensembl:ENSMUSG00000000320|Vega:OTTMUSG00000006035	11	11 B3|11 42.99 cM	arachidonate 12-lipoxygenase	mmu00590(Arachidonic acid metabolism)//mmu01100(Metabolic pathways)//mmu04726(Serotonergic synapse)//mmu04750(Inflammatory mediator regulation of TRP channels)	GO:0016020(membrane)//GO:0070062(extracellular exosome)//GO:0042383(sarcolemma)//GO:0005737(cytoplasm)//GO:0005829(cytosol)	GO:0018863(phenanthrene-9,10-epoxide hydrolase (9S,10S-forming) activity)//GO:0019119(phenanthrene-9,10-epoxide hydrolase activity)//GO:0018742(epoxide hydrolase B activity)//GO:0018745(epoxide hydrolase A activity)//GO:0019118(phenanthrene-epoxide hydrolase activity)//GO:0018746(phenanthrene-3,4-epoxide hydrolase activity)//GO:0018747(phenanthrene-1,2-epoxide hydrolase activity)//GO:0016491(oxid…	GO:0055114(oxidation-reduction process)//GO:0010656(negative regulation of muscle cell apoptotic process)//GO:0051122(hepoxilin biosynthetic process)//GO:0010628(positive regulation of gene expression)//GO:0010942(positive regulation of cell death)//GO:0051901(positive regulation of mitochondrial depolarization)//GO:0043066(negative regulation of apoptotic process)//GO:0045603(positive regulation…
Arvcf	ENSMUSG00000000325	protein_coding	+	chr16:18348181-18479073	5.19605	3.49925	0.57037	0.53095	0.997548	11877	-	MGI:MGI:109620|Ensembl:ENSMUSG00000000325|Vega:OTTMUSG00000026041	16	16 A3|16 11.37 cM	armadillo repeat gene deleted in velo-cardio-facial syndrome		GO:0005886(plasma membrane)//GO:0005634(nucleus)//GO:0005737(cytoplasm)	GO:0005515(protein binding)	GO:0016339(calcium-dependent cell-cell adhesion via plasma membrane cell adhesion molecules)//GO:0007275(multicellular organism development)//GO:0007155(cell adhesion)//GO:0016337(single organismal cell-cell adhesion)
Comt	ENSMUSG00000000326	protein_coding	-	chr16:18348181-18479073	37.2129	22.896	0.70071	0.213	0.938685	12846	Comt1|D16Wsu103e|D330014B15Rik	MGI:MGI:88470|Ensembl:ENSMUSG00000000326|Vega:OTTMUSG00000026238	16	16 A3|16 11.4 cM	catechol-O-methyltransferase	mmu00140(Steroid hormone biosynthesis)//mmu00350(Tyrosine metabolism)//mmu01100(Metabolic pathways)//mmu04728(Dopaminergic synapse)	GO:0045211(postsynaptic membrane)//GO:0005886(plasma membrane)//GO:0070062(extracellular exosome)//GO:0016020(membrane)//GO:0030425(dendrite)//GO:0030424(axon)//GO:0016021(integral component of membrane)//GO:0005829(cytosol)//GO:0005739(mitochondrion)//GO:0044297(cell body)//GO:0043197(dendritic spine)//GO:0005737(cytoplasm)	GO:0000287(magnesium ion binding)//GO:0016206(catechol O-methyltransferase activity)//GO:0008168(methyltransferase activity)//GO:0008171(O-methyltransferase activity)//GO:0046872(metal ion binding)//GO:0016740(transferase activity)	GO:0042417(dopamine metabolic process)//GO:0016036(cellular response to phosphate starvation)//GO:0048662(negative regulation of smooth muscle cell proliferation)//GO:0007612(learning)//GO:0035814(negative regulation of renal sodium excretion)//GO:0007614(short-term memory)//GO:0051930(regulation of sensory perception of pain)//GO:0050668(positive regulation of homocysteine metabolic process)//GO…
Rtca	ENSMUSG00000000339	protein_coding	-	chr3:116488962-116508208	15.5299	11.1184	0.482101	0.3793	0.997548	66368	2310009A18Rik|AI450277|RPC|Rtcd1	MGI:MGI:1913618|Ensembl:ENSMUSG00000000339|Vega:OTTMUSG00000027075	3	3|3 G1	RNA 3'-terminal phosphate cyclase		GO:0005654(nucleoplasm)//GO:0005634(nucleus)	GO:0005524(ATP binding)//GO:0003723(RNA binding)//GO:0000166(nucleotide binding)//GO:0016874(ligase activity)//GO:0003824(catalytic activity)//GO:0044822(poly(A) RNA binding)//GO:0003963(RNA-3'-phosphate cyclase activity)	GO:0006396(RNA processing)
Dbt	ENSMUSG00000000340	protein_coding	+	chr3:116513069-116549976	13.9401	7.90728	0.817991	0.0696	0.605435	13171	D3Wsu60e	MGI:MGI:105386|Ensembl:ENSMUSG00000000340|Vega:OTTMUSG00000027084	3	3 G1|3 50.37 cM	dihydrolipoamide branched chain transacylase E2	mmu00280(Valine, leucine and isoleucine degradation)//mmu00640(Propanoate metabolism)//mmu01100(Metabolic pathways)	GO:0042645(mitochondrial nucleoid)//GO:0005739(mitochondrion)	GO:0043754(dihydrolipoyllysine-residue (2-methylpropanoyl)transferase activity)//GO:0016746(transferase activity, transferring acyl groups)//GO:0031625(ubiquitin protein ligase binding)//GO:0016740(transferase activity)	GO:0008152(metabolic process)
Dazap2	ENSMUSG00000000346	protein_coding	+	chr15:100615627-100620731	40.7695	52.3633	-0.361066	0.38615	0.997548	23994	AI314727|Brbp|Gcap28|Prtb|gt6-12|mKIAA0058	MGI:MGI:1344344|Ensembl:ENSMUSG00000000346	15	15 F1|15 56.36 cM	DAZ associated protein 2		GO:0005667(transcription factor complex)//GO:0005634(nucleus)//GO:0005737(cytoplasm)	GO:0050699(WW domain binding)//GO:0005515(protein binding)
Mcts1	ENSMUSG00000000355	protein_coding	+	chrX:38179988-38613426	37.5176	28.7643	0.383292	0.7408	0.997548	68995	1500019M23Rik|MCT-1	MGI:MGI:1916245|Ensembl:ENSMUSG00000000355|Vega:OTTMUSG00000017243	X	X|X A2	malignant T cell amplified sequence 1		GO:0022627(cytosolic small ribosomal subunit)//GO:0005886(plasma membrane)//GO:0005737(cytoplasm)	GO:0003723(RNA binding)//GO:0003743(translation initiation factor activity)	GO:0032790(ribosome disassembly)//GO:0006974(cellular response to DNA damage stimulus)//GO:0006351(transcription, DNA-templated)//GO:0040008(regulation of growth)//GO:0001731(formation of translation preinitiation complex)//GO:0006412(translation)//GO:0007049(cell cycle)//GO:0006413(translational initiation)//GO:0002192(IRES-dependent translational initiation)//GO:0006355(regulation of transcript…
Rem1	ENSMUSG00000000359	protein_coding	+	chr2:152626950-152637995	7.17532	8.31924	-0.213409	0.74415	0.997548	19700	E030011C07Rik|Ras|Rem	MGI:MGI:1097696|Ensembl:ENSMUSG00000000359|Vega:OTTMUSG00000015816	2	2|2 H2	rad and gem related GTP binding protein 1		GO:0016020(membrane)//GO:0005575(cellular_component)	GO:0000166(nucleotide binding)//GO:0005516(calmodulin binding)//GO:0005525(GTP binding)	GO:0007264(small GTPase mediated signal transduction)//GO:0008150(biological_process)//GO:0007165(signal transduction)
Rnf17	ENSMUSG00000000365	protein_coding	+	chr14:56402696-56525032	0	0.0912093	-inf	1	1	30054	MMIP-2|Mmip2|TDRD4	MGI:MGI:1353419|Ensembl:ENSMUSG00000000365	14	14|14 C3	ring finger protein 17		GO:0005634(nucleus)//GO:0005737(cytoplasm)	GO:0008270(zinc ion binding)//GO:0046872(metal ion binding)//GO:0042803(protein homodimerization activity)	GO:0030154(cell differentiation)//GO:0007275(multicellular organism development)//GO:0007283(spermatogenesis)//GO:0007286(spermatid development)
Trappc10	ENSMUSG00000000374	protein_coding	-	chr10:78186724-78244642	9.58139	10.3954	-0.117635	0.7749	0.997548	216131	B230307C21Rik|Gm870|Tmem1	MGI:MGI:1336209|Ensembl:ENSMUSG00000000374	10	10 C1|10 39.72 cM	trafficking protein particle complex 10		GO:0005794(Golgi apparatus)//GO:1990071(TRAPPII protein complex)	GO:0003674(molecular_function)	GO:0006810(transport)//GO:0016192(vesicle-mediated transport)//GO:0006891(intra-Golgi vesicle-mediated transport)//GO:0034498(early endosome to Golgi transport)
Ccm2	ENSMUSG00000000378	protein_coding	+	chr11:6546886-6596744	21.886	13.8831	0.656682	0.15265	0.843532	216527	BC029157	MGI:MGI:2384924|Ensembl:ENSMUSG00000000378|Vega:OTTMUSG00000005120	11	11|11 A1	cerebral cavernous malformation 2		GO:0043234(protein complex)//GO:0005737(cytoplasm)	GO:0005515(protein binding)	GO:0048839(inner ear development)//GO:0007507(heart development)//GO:0035264(multicellular organism growth)//GO:0001944(vasculature development)//GO:0061154(endothelial tube morphogenesis)//GO:0060837(blood vessel endothelial cell differentiation)//GO:0001701(in utero embryonic development)//GO:0001568(blood vessel development)//GO:0001885(endothelial cell development)//GO:0060039(pericardium dev…
Wap	ENSMUSG00000000381	protein_coding	-	chr11:6635481-6638637	0	0	0	1	1	22373	-	MGI:MGI:98943|Ensembl:ENSMUSG00000000381|Vega:OTTMUSG00000005118	11	11 A1|11 4.61 cM	whey acidic protein	mmu04917(Prolactin signaling pathway)	GO:0005576(extracellular region)	GO:0030414(peptidase inhibitor activity)//GO:0045735(nutrient reservoir activity)	GO:0010466(negative regulation of peptidase activity)
Tbrg4	ENSMUSG00000000384	protein_coding	-	chr11:6615597-6626067	26.8497	19.9072	0.431621	0.4836	0.997548	21379	2310042P22Rik|AA120735|AA408001|AI527316|Cpr2|R74877|Tb-12|mKIAA0948	MGI:MGI:1100868|Ensembl:ENSMUSG00000000384|Vega:OTTMUSG00000005119	11	11|11 A1	transforming growth factor beta regulated gene 4		GO:0005739(mitochondrion)	GO:0004672(protein kinase activity)//GO:0044822(poly(A) RNA binding)	GO:0045333(cellular respiration)
Tmprss2	ENSMUSG00000000385	protein_coding	-	chr16:96592078-98101040	45.205	27.1137	0.737461	0.3292	0.997548	50528	D16Ertd61e	MGI:MGI:1354381|Ensembl:ENSMUSG00000000385	16	16 C2|16 57.53 cM	transmembrane protease, serine 2	mmu05164(Influenza A)//mmu05202(Transcriptional misregulation in cancer)	GO:0016020(membrane)//GO:0005886(plasma membrane)//GO:0070062(extracellular exosome)//GO:0005576(extracellular region)//GO:0016021(integral component of membrane)	GO:0008233(peptidase activity)//GO:0005044(scavenger receptor activity)//GO:0004252(serine-type endopeptidase activity)//GO:0016787(hydrolase activity)//GO:0008236(serine-type peptidase activity)	GO:0006508(proteolysis)//GO:0016540(protein autoprocessing)//GO:0046598(positive regulation of viral entry into host cell)
Mx1	ENSMUSG00000000386	protein_coding	-	chr16:96592078-98101040	2.26629	6.14818	-1.43983	0.2498	0.95726	17857	AI893580|Mx|Mx-1	MGI:MGI:97243|Ensembl:ENSMUSG00000000386|Vega:OTTMUSG00000016636	16	16 C4|16 57.46 cM	MX dynamin-like GTPase 1		GO:0005783(endoplasmic reticulum)//GO:0016020(membrane)//GO:0005634(nucleus)//GO:0005737(cytoplasm)	GO:0000166(nucleotide binding)//GO:0005515(protein binding)//GO:0005525(GTP binding)//GO:0003924(GTPase activity)	GO:0009615(response to virus)//GO:0051607(defense response to virus)//GO:0002376(immune system process)//GO:0045087(innate immune response)
Fap	ENSMUSG00000000392	protein_coding	-	chr2:62500942-62574075	2.73932	1.65108	0.730409	0.2961	0.997548	14089	SIMP	MGI:MGI:109608|Ensembl:ENSMUSG00000000392|Vega:OTTMUSG00000012825	2	2 C1.3|2 35.85 cM	fibroblast activation protein		GO:0005886(plasma membrane)//GO:0071438(invadopodium membrane)//GO:0005576(extracellular region)//GO:0030027(lamellipodium)//GO:0009986(cell surface)//GO:0016020(membrane)//GO:0042995(cell projection)//GO:0016021(integral component of membrane)//GO:0045178(basal part of cell)//GO:0030054(cell junction)//GO:0045177(apical part of cell)//GO:0005615(extracellular space)//GO:0005925(focal adhesion)	GO:0008233(peptidase activity)//GO:0002020(protease binding)//GO:0042803(protein homodimerization activity)//GO:0004175(endopeptidase activity)//GO:0004252(serine-type endopeptidase activity)//GO:0008239(dipeptidyl-peptidase activity)//GO:0008236(serine-type peptidase activity)//GO:0016787(hydrolase activity)//GO:0005178(integrin binding)	GO:0071158(positive regulation of cell cycle arrest)//GO:0010710(regulation of collagen catabolic process)//GO:0043542(endothelial cell migration)//GO:1900119(positive regulation of execution phase of apoptosis)//GO:0097325(melanocyte proliferation)//GO:0071850(mitotic cell cycle arrest)//GO:0007155(cell adhesion)//GO:0051603(proteolysis involved in cellular protein catabolic process)//GO:0010716…
Gcg	ENSMUSG00000000394	protein_coding	-	chr2:62474529-62483650	0	0	0	1	1	14526	GLP-1|Glu|PPG	MGI:MGI:95674|Ensembl:ENSMUSG00000000394|Vega:OTTMUSG00000012783	2	2 C1.3|2 35.85 cM	glucagon	mmu04911(Insulin secretion)//mmu04922(Glucagon signaling pathway)	GO:0005576(extracellular region)//GO:0005615(extracellular space)//GO:0005737(cytoplasm)	GO:0005179(hormone activity)//GO:0031769(glucagon receptor binding)	GO:0042594(response to starvation)//GO:0032099(negative regulation of appetite)//GO:0050796(regulation of insulin secretion)//GO:1900118(negative regulation of execution phase of apoptosis)//GO:0070374(positive regulation of ERK1 and ERK2 cascade)//GO:0051571(positive regulation of histone H3-K4 methylation)//GO:0033138(positive regulation of peptidyl-serine phosphorylation)//GO:0035948(positive …
Ndufa9	ENSMUSG00000000399	protein_coding	-	chr6:126821862-126849144	41.6257	27.8102	0.581859	0.174	0.877889	66108	1010001N11Rik	MGI:MGI:1913358|Ensembl:ENSMUSG00000000399|Vega:OTTMUSG00000056335	6	6|6 F3	NADH dehydrogenase (ubiquinone) 1 alpha subcomplex, 9	mmu00190(Oxidative phosphorylation)//mmu01100(Metabolic pathways)//mmu04932(Non-alcoholic fatty liver disease (NAFLD))//mmu05010(Alzheimer's disease)//mmu05012(Parkinson's disease)//mmu05016(Huntington's disease)	GO:0005743(mitochondrial inner membrane)//GO:0005747(mitochondrial respiratory chain complex I)//GO:0005759(mitochondrial matrix)//GO:0005739(mitochondrion)//GO:0005654(nucleoplasm)//GO:0031966(mitochondrial membrane)//GO:0005634(nucleus)//GO:0070469(respiratory chain)	GO:0032403(protein complex binding)//GO:0003954(NADH dehydrogenase activity)	GO:0055114(oxidation-reduction process)//GO:0006810(transport)//GO:1901006(ubiquinone-6 biosynthetic process)
Egfl6	ENSMUSG00000000402	protein_coding	-	chrX:166523006-166585720	0.49363	28.5123	-5.85201	5e-05	0.00473102	54156	Maeg	MGI:MGI:1858599|Ensembl:ENSMUSG00000000402|Vega:OTTMUSG00000019543	X	X F5|X 77.66 cM	EGF-like-domain, multiple 6		GO:0005578(proteinaceous extracellular matrix)//GO:0005604(basement membrane)//GO:0005576(extracellular region)//GO:0016020(membrane)	GO:0005509(calcium ion binding)	GO:0030198(extracellular matrix organization)//GO:0010811(positive regulation of cell-substrate adhesion)//GO:0007275(multicellular organism development)//GO:0007155(cell adhesion)//GO:0030154(cell differentiation)
Lck	ENSMUSG00000000409	protein_coding	-	chr4:129548343-129573641	11.5513	3.8615	1.58082	0.01765	0.292964	16818	Hck-3|Lsk|Lskt|p56<lck>|p56Lck	MGI:MGI:96756|Ensembl:ENSMUSG00000000409|Vega:OTTMUSG00000009667	4	4 D2.2|4 63.26 cM	lymphocyte protein tyrosine kinase	mmu04064(NF-kappa B signaling pathway)//mmu04380(Osteoclast differentiation)//mmu04650(Natural killer cell mediated cytotoxicity)//mmu04660(T cell receptor signaling pathway)//mmu05166(HTLV-I infection)//mmu05340(Primary immunodeficiency)	GO:0001772(immunological synapse)//GO:0030139(endocytic vesicle)//GO:0005886(plasma membrane)//GO:0070062(extracellular exosome)//GO:0016020(membrane)//GO:0045121(membrane raft)//GO:0005737(cytoplasm)//GO:0031234(extrinsic component of cytoplasmic side of plasma membrane)//GO:0000242(pericentriolar material)//GO:0005911(cell-cell junction)	GO:0004713(protein tyrosine kinase activity)//GO:0003823(antigen binding)//GO:0004672(protein kinase activity)//GO:0016301(kinase activity)//GO:0001948(glycoprotein binding)//GO:0042610(CD8 receptor binding)//GO:0042802(identical protein binding)//GO:0004722(protein serine/threonine phosphatase activity)//GO:0042169(SH2 domain binding)//GO:0005524(ATP binding)//GO:0016740(transferase activity)//G…	GO:0042523(positive regulation of tyrosine phosphorylation of Stat5 protein)//GO:0007169(transmembrane receptor protein tyrosine kinase signaling pathway)//GO:0016310(phosphorylation)//GO:0010628(positive regulation of gene expression)//GO:0030217(T cell differentiation)//GO:0045589(regulation of regulatory T cell differentiation)//GO:0007166(cell surface receptor signaling pathway)//GO:0070474(p…
Tssk3	ENSMUSG00000000411	protein_coding	-	chr4:129489013-129491022	0	0.243343	-inf	1	1	58864	1700014N07Rik|4930594I21Rik|Stk22c|Stk22d|Tsk-3|Tssk-3|Tssk3b	MGI:MGI:1929914|Ensembl:ENSMUSG00000000411|Vega:OTTMUSG00000009663	4	4|4 D2.3	testis-specific serine kinase 3		GO:0005622(intracellular)//GO:0005634(nucleus)//GO:0005737(cytoplasm)	GO:0004674(protein serine/threonine kinase activity)//GO:0004672(protein kinase activity)//GO:0000166(nucleotide binding)//GO:0016301(kinase activity)//GO:0046872(metal ion binding)//GO:0005524(ATP binding)//GO:0016740(transferase activity)	GO:0016310(phosphorylation)//GO:0006468(protein phosphorylation)//GO:0007283(spermatogenesis)//GO:0030154(cell differentiation)//GO:0007275(multicellular organism development)//GO:0048240(sperm capacitation)//GO:0035556(intracellular signal transduction)
Cttnbp2	ENSMUSG00000000416	protein_coding	-	chr6:18366477-18514869	8.4473	10.2468	-0.278605	0.57195	0.997548	30785	3010022N24Rik|4732477G22Rik|6430526E05|9130022E09Rik|AU040881|Cortbp2|ORF4|mKIAA1758	MGI:MGI:1353467|Ensembl:ENSMUSG00000000416|Vega:OTTMUSG00000024169	6	6|6 A2	cortactin binding protein 2		GO:0008021(synaptic vesicle)//GO:0015629(actin cytoskeleton)//GO:0042995(cell projection)//GO:0005737(cytoplasm)	GO:0017124(SH3 domain binding)//GO:0005519(cytoskeletal regulatory protein binding)	GO:0030036(actin cytoskeleton organization)
Galnt1	ENSMUSG00000000420	protein_coding	+	chr18:24205343-24286818	39.7301	38.9384	0.0290373	0.9492	0.997548	14423	-	MGI:MGI:894693|Ensembl:ENSMUSG00000000420|Vega:OTTMUSG00000036067	18	18|18 B1	UDP-N-acetyl-alpha-D-galactosamine:polypeptide N-acetylgalactosaminyltransferase 1	mmu00512(Mucin type O-Glycan biosynthesis)//mmu01100(Metabolic pathways)	GO:0005794(Golgi apparatus)//GO:0016021(integral component of membrane)//GO:0048471(perinuclear region of cytoplasm)//GO:0005576(extracellular region)//GO:0016020(membrane)	GO:0004653(polypeptide N-acetylgalactosaminyltransferase activity)//GO:0016757(transferase activity, transferring glycosyl groups)//GO:0030246(carbohydrate binding)//GO:0046872(metal ion binding)//GO:0016740(transferase activity)//GO:0030145(manganese ion binding)	GO:0006493(protein O-linked glycosylation)//GO:0018242(protein O-linked glycosylation via serine)//GO:0018243(protein O-linked glycosylation via threonine)
Myf5	ENSMUSG00000000435	protein_coding	-	chr10:107482907-107486134	0	0.131368	-inf	1	1	17877	B130010J22Rik|Myf-5|bHLHc2	MGI:MGI:97252|Ensembl:ENSMUSG00000000435	10	10 D1|10 55.95 cM	myogenic factor 5	mmu04550(Signaling pathways regulating pluripotency of stem cells)	GO:0005654(nucleoplasm)//GO:0005634(nucleus)	GO:0043565(sequence-specific DNA binding)//GO:0000978(RNA polymerase II core promoter proximal region sequence-specific DNA binding)//GO:0003705(transcription factor activity, RNA polymerase II distal enhancer sequence-specific binding)//GO:0001228(transcriptional activator activity, RNA polymerase II transcription regulatory region sequence-specific binding)//GO:0046983(protein dimerization acti…	GO:0048743(positive regulation of skeletal muscle fiber development)//GO:0007517(muscle organ development)//GO:0048704(embryonic skeletal system morphogenesis)//GO:0048644(muscle organ morphogenesis)//GO:0030198(extracellular matrix organization)//GO:0006351(transcription, DNA-templated)//GO:0001502(cartilage condensation)//GO:0030154(cell differentiation)//GO:0001756(somitogenesis)//GO:0007519(s…
Mkrn2	ENSMUSG00000000439	protein_coding	+	chr6:115601937-115677136	8.74244	7.57793	0.206233	0.8863	0.997548	67027	2610002L04Rik|C81377	MGI:MGI:1914277|Ensembl:ENSMUSG00000000439|Vega:OTTMUSG00000056677	6	6|6 E3	makorin, ring finger protein, 2		GO:0005622(intracellular)	GO:0070740(tubulin-glutamic acid ligase activity)//GO:0008270(zinc ion binding)//GO:0070739(protein-glutamic acid ligase activity)//GO:0070735(protein-glycine ligase activity)//GO:0008766(UDP-N-acetylmuramoylalanyl-D-glutamyl-2,6-diaminopimelate-D-alanyl-D-alanine ligase activity)//GO:0070737(protein-glycine ligase activity, elongating)//GO:0018169(ribosomal S6-glutamic acid ligase activity)//GO:…	GO:0008150(biological_process)
Pparg	ENSMUSG00000000440	protein_coding	+	chr6:115361220-115490401	0.964499	0.647394	0.575136	1	1	19016	Nr1c3|PPAR-gamma|PPAR-gamma2|PPARgamma|PPARgamma2	MGI:MGI:97747|Ensembl:ENSMUSG00000000440|Vega:OTTMUSG00000056643	6	6 53.41 cM|6 E3-F1	peroxisome proliferator activated receptor gamma	mmu03320(PPAR signaling pathway)//mmu04152(AMPK signaling pathway)//mmu04211(Longevity regulating pathway - mammal)//mmu04380(Osteoclast differentiation)//mmu05016(Huntington's disease)//mmu05200(Pathways in cancer)//mmu05202(Transcriptional misregulation in cancer)//mmu05216(Thyroid cancer)	GO:0048471(perinuclear region of cytoplasm)//GO:0005794(Golgi apparatus)//GO:0005829(cytosol)//GO:0043231(intracellular membrane-bounded organelle)//GO:0090575(RNA polymerase II transcription factor complex)//GO:0005634(nucleus)//GO:0005737(cytoplasm)	GO:0003700(transcription factor activity, sequence-specific DNA binding)//GO:0001012(RNA polymerase II regulatory region DNA binding)//GO:0008134(transcription factor binding)//GO:0001228(transcriptional activator activity, RNA polymerase II transcription regulatory region sequence-specific binding)//GO:0001046(core promoter sequence-specific DNA binding)//GO:0050699(WW domain binding)//GO:005054…	GO:0002674(negative regulation of acute inflammatory response)//GO:0042752(regulation of circadian rhythm)//GO:0045600(positive regulation of fat cell differentiation)//GO:0042593(glucose homeostasis)//GO:0045713(low-density lipoprotein particle receptor biosynthetic process)//GO:0048511(rhythmic process)//GO:0010745(negative regulation of macrophage derived foam cell differentiation)//GO:0001818…
Raf1	ENSMUSG00000000441	protein_coding	-	chr6:115601937-115677136	32.8087	34.0242	-0.0524854	0.9178	0.997548	110157	6430402F14Rik|AA990557|BB129353|Craf1|D830050J10Rik|Raf-1|c-Raf|v-Raf	MGI:MGI:97847|Ensembl:ENSMUSG00000000441|Vega:OTTMUSG00000020697	6	6 C3|6 53.62 cM	v-raf-leukemia viral oncogene 1	mmu04010(MAPK signaling pathway)//mmu04012(ErbB signaling pathway)//mmu04014(Ras signaling pathway)//mmu04015(Rap1 signaling pathway)//mmu04022(cGMP-PKG signaling pathway)//mmu04024(cAMP signaling pathway)//mmu04062(Chemokine signaling pathway)//mmu04068(FoxO signaling pathway)//mmu04071(Sphingolipid signaling pathway)//mmu04072(Phospholipase D signaling pathway)//mmu04151(PI3K-Akt signaling path…	GO:0005886(plasma membrane)//GO:0016020(membrane)//GO:0005794(Golgi apparatus)//GO:0005829(cytosol)//GO:0005739(mitochondrion)//GO:0031143(pseudopodium)//GO:0005634(nucleus)//GO:0005737(cytoplasm)	GO:0004674(protein serine/threonine kinase activity)//GO:0031434(mitogen-activated protein kinase kinase binding)//GO:0004672(protein kinase activity)//GO:0017016(Ras GTPase binding)//GO:0046982(protein heterodimerization activity)//GO:0004709(MAP kinase kinase kinase activity)//GO:0042802(identical protein binding)//GO:0000166(nucleotide binding)//GO:0016301(kinase activity)//GO:0046872(metal io…	GO:0071550(death-inducing signaling complex assembly)//GO:0001678(cellular glucose homeostasis)//GO:0048011(neurotrophin TRK receptor signaling pathway)//GO:0008285(negative regulation of cell proliferation)//GO:0043066(negative regulation of apoptotic process)//GO:0031333(negative regulation of protein complex assembly)//GO:0035994(response to muscle stretch)//GO:0030878(thyroid gland developmen…
Sept1	ENSMUSG00000000486	protein_coding	-	chr7:127214446-127218498	10.5067	5.63368	0.899164	0.1832	0.890993	54204	Diff6|Pnutl3	MGI:MGI:1858916|Ensembl:ENSMUSG00000000486|Vega:OTTMUSG00000022181	7	7|7 F4	septin 1	mmu05100(Bacterial invasion of epithelial cells)	GO:0030496(midbody)//GO:0072687(meiotic spindle)//GO:0005856(cytoskeleton)//GO:0005737(cytoplasm)	GO:0000166(nucleotide binding)//GO:0005525(GTP binding)	GO:0007056(spindle assembly involved in female meiosis)//GO:0007049(cell cycle)//GO:0051301(cell division)//GO:0051311(meiotic metaphase plate congression)
Pdgfb	ENSMUSG00000000489	protein_coding	-	chr15:79995899-80014808	4.96602	4.54839	0.126733	0.80115	0.997548	18591	PDGF-B|Sis	MGI:MGI:97528|Ensembl:ENSMUSG00000000489	15	15 37.85 cM|15 E	platelet derived growth factor, B polypeptide	mmu04010(MAPK signaling pathway)//mmu04014(Ras signaling pathway)//mmu04015(Rap1 signaling pathway)//mmu04060(Cytokine-cytokine receptor interaction)//mmu04072(Phospholipase D signaling pathway)//mmu04151(PI3K-Akt signaling pathway)//mmu04510(Focal adhesion)//mmu04540(Gap junction)//mmu04810(Regulation of actin cytoskeleton)//mmu05166(HTLV-I infection)//mmu05200(Pathways in cancer)//mmu05206(Micr…	GO:0005576(extracellular region)//GO:0009986(cell surface)//GO:0016020(membrane)//GO:0030425(dendrite)//GO:0016323(basolateral plasma membrane)//GO:0005615(extracellular space)//GO:0005737(cytoplasm)//GO:0043025(neuronal cell body)	GO:0008083(growth factor activity)//GO:0042803(protein homodimerization activity)//GO:0005102(receptor binding)//GO:0005161(platelet-derived growth factor receptor binding)//GO:0046982(protein heterodimerization activity)//GO:0042802(identical protein binding)//GO:0005518(collagen binding)//GO:0048407(platelet-derived growth factor binding)//GO:0016176(superoxide-generating NADPH oxidase activato…	GO:0071363(cellular response to growth factor stimulus)//GO:0043536(positive regulation of blood vessel endothelial cell migration)//GO:0042462(eye photoreceptor cell development)//GO:0051781(positive regulation of cell division)//GO:0010628(positive regulation of gene expression)//GO:0031954(positive regulation of protein autophosphorylation)//GO:0016322(neuron remodeling)//GO:0072255(metanephri…
Acvrl1	ENSMUSG00000000530	protein_coding	+	chr15:101128521-101145336	15.095	10.314	0.549466	0.3038	0.997548	11482	AI115505|AI427544|Acvrlk1|Alk1	MGI:MGI:1338946|Ensembl:ENSMUSG00000000530|Vega:OTTMUSG00000029275	15	15|15 F3	activin A receptor, type II-like 1		GO:0005886(plasma membrane)//GO:0005887(integral component of plasma membrane)//GO:0009986(cell surface)//GO:0016020(membrane)//GO:0030425(dendrite)//GO:0016021(integral component of membrane)//GO:0043025(neuronal cell body)	GO:0098821(BMP receptor activity)//GO:0046872(metal ion binding)//GO:0004674(protein serine/threonine kinase activity)//GO:0019901(protein kinase binding)//GO:0004702(receptor signaling protein serine/threonine kinase activity)//GO:0004672(protein kinase activity)//GO:0005024(transforming growth factor beta-activated receptor activity)//GO:0016361(activin receptor activity, type I)//GO:0005025(tr…	GO:2000279(negative regulation of DNA biosynthetic process)//GO:0061298(retina vasculature development in camera-type eye)//GO:0060841(venous blood vessel development)//GO:0016310(phosphorylation)//GO:0008285(negative regulation of cell proliferation)//GO:0007179(transforming growth factor beta receptor signaling pathway)//GO:0048514(blood vessel morphogenesis)//GO:0045603(positive regulation of …
Grasp	ENSMUSG00000000531	protein_coding	+	chr15:101221190-101232755	8.17653	8.56884	-0.0676107	0.8982	0.997548	56149	tamalin	MGI:MGI:1860303|Ensembl:ENSMUSG00000000531	15	15|15 F3	GRP1 (general receptor for phosphoinositides 1)-associated scaffold protein		GO:0005641(nuclear envelope lumen)//GO:0016020(membrane)//GO:0005886(plasma membrane)//GO:0005737(cytoplasm)	GO:0030165(PDZ domain binding)//GO:0005515(protein binding)//GO:0042802(identical protein binding)//GO:0030306(ADP-ribosylation factor binding)	GO:0008104(protein localization)//GO:0006886(intracellular protein transport)//GO:0007165(signal transduction)
Acvr1b	ENSMUSG00000000532	protein_coding	+	chr15:101174103-101213678	7.35606	9.18589	-0.320488	0.4489	0.997548	11479	6820432J04|ActR-IB|ActRIB|Acvrlk4|Alk4|SKR2	MGI:MGI:1338944|Ensembl:ENSMUSG00000000532|Vega:OTTMUSG00000048171	15	15 F2|15 56.48 cM	activin A receptor, type 1B	mmu04060(Cytokine-cytokine receptor interaction)//mmu04350(TGF-beta signaling pathway)//mmu04550(Signaling pathways regulating pluripotency of stem cells)	GO:0048179(activin receptor complex)//GO:0005886(plasma membrane)//GO:0005887(integral component of plasma membrane)//GO:0009986(cell surface)//GO:0043235(receptor complex)//GO:0016020(membrane)//GO:0016021(integral component of membrane)//GO:0070062(extracellular exosome)	GO:0017002(activin-activated receptor activity)//GO:0004674(protein serine/threonine kinase activity)//GO:0004702(receptor signaling protein serine/threonine kinase activity)//GO:0004672(protein kinase activity)//GO:0016361(activin receptor activity, type I)//GO:0019838(growth factor binding)//GO:0046872(metal ion binding)//GO:0000166(nucleotide binding)//GO:0016301(kinase activity)//GO:0034711(i…	GO:0016310(phosphorylation)//GO:0010628(positive regulation of gene expression)//GO:0009966(regulation of signal transduction)//GO:0007166(cell surface receptor signaling pathway)//GO:0018107(peptidyl-threonine phosphorylation)//GO:0045648(positive regulation of erythrocyte differentiation)//GO:0010629(negative regulation of gene expression)//GO:0010862(positive regulation of pathway-restricted S…
Tom1l2	ENSMUSG00000000538	protein_coding	-	chr11:60226713-60352905	14.965	14.1114	0.0847283	0.8492	0.997548	216810	2900016I08Rik|A730055F12Rik|AU042072|Srebf1	MGI:MGI:2443306|Ensembl:ENSMUSG00000000538|Vega:OTTMUSG00000005819	11	11|11 B2	target of myb1-like 2 (chicken)		GO:0005622(intracellular)//GO:0070062(extracellular exosome)	GO:0019901(protein kinase binding)//GO:0030276(clathrin binding)	GO:0006810(transport)//GO:0045839(negative regulation of mitotic nuclear division)//GO:0015031(protein transport)//GO:0006886(intracellular protein transport)//GO:0007165(signal transduction)
Gpa33	ENSMUSG00000000544	protein_coding	+	chr1:166130237-166166510	0	0.314084	-inf	1	1	59290	2010310L10Rik|2210401D16Rik|BB116197	MGI:MGI:1891703|Ensembl:ENSMUSG00000000544|Vega:OTTMUSG00000016903	1	1 H2.3|1 73.49 cM	glycoprotein A33 (transmembrane)		GO:0005886(plasma membrane)//GO:0070062(extracellular exosome)//GO:0009986(cell surface)//GO:0016020(membrane)//GO:0016021(integral component of membrane)//GO:0005911(cell-cell junction)		GO:0016337(single organismal cell-cell adhesion)
Zfp385a	ENSMUSG00000000552	protein_coding	-	chr15:103313894-103340086	2.08035	1.12551	0.886256	0.2604	0.966527	29813	Hzf|Zfp385|Znf385a	MGI:MGI:1352495|Ensembl:ENSMUSG00000000552	15	15|15 F3	zinc finger protein 385A		GO:0000790(nuclear chromatin)//GO:0030425(dendrite)//GO:0042995(cell projection)//GO:0005634(nucleus)//GO:0005737(cytoplasm)//GO:0043025(neuronal cell body)	GO:0003676(nucleic acid binding)//GO:0008270(zinc ion binding)//GO:0003723(RNA binding)//GO:0003730(mRNA 3'-UTR binding)//GO:0044822(poly(A) RNA binding)//GO:0046872(metal ion binding)//GO:0002039(p53 binding)	GO:1902166(negative regulation of intrinsic apoptotic signaling pathway in response to DNA damage by p53 class mediator)//GO:0070889(platelet alpha granule organization)//GO:0030220(platelet formation)//GO:0006974(cellular response to DNA damage stimulus)//GO:0008298(intracellular mRNA localization)//GO:0045600(positive regulation of fat cell differentiation)//GO:0006351(transcription, DNA-templa…
Itga5	ENSMUSG00000000555	protein_coding	-	chr15:103344288-103366763	18.6704	7.9108	1.23886	0.00435	0.127643	16402	Cd49e|Fnra|VLA5	MGI:MGI:96604|Ensembl:ENSMUSG00000000555	15	15 F3|15 58.9 cM	integrin alpha 5 (fibronectin receptor alpha)	mmu04145(Phagosome)//mmu04151(PI3K-Akt signaling pathway)//mmu04510(Focal adhesion)//mmu04512(ECM-receptor interaction)//mmu04640(Hematopoietic cell lineage)//mmu04810(Regulation of actin cytoskeleton)//mmu05100(Bacterial invasion of epithelial cells)//mmu05133(Pertussis)//mmu05205(Proteoglycans in cancer)//mmu05206(MicroRNAs in cancer)//mmu05410(Hypertrophic cardiomyopathy (HCM))//mmu05412(Arrhy…	GO:0005886(plasma membrane)//GO:0009986(cell surface)//GO:0009897(external side of plasma membrane)//GO:0016020(membrane)//GO:0005794(Golgi apparatus)//GO:0005925(focal adhesion)//GO:0045202(synapse)//GO:0005737(cytoplasm)//GO:0031410(cytoplasmic vesicle)//GO:0016021(integral component of membrane)//GO:0005783(endoplasmic reticulum)//GO:0032587(ruffle membrane)//GO:0005911(cell-cell junction)//GO…	GO:0050839(cell adhesion molecule binding)//GO:0046872(metal ion binding)//GO:0005515(protein binding)//GO:0005178(integrin binding)//GO:0005154(epidermal growth factor receptor binding)	GO:0045765(regulation of angiogenesis)//GO:1903672(positive regulation of sprouting angiogenesis)//GO:0007159(leukocyte cell-cell adhesion)//GO:0035987(endodermal cell differentiation)//GO:0007157(heterophilic cell-cell adhesion via plasma membrane cell adhesion molecules)//GO:0034113(heterotypic cell-cell adhesion)//GO:0007155(cell adhesion)//GO:0033631(cell-cell adhesion mediated by integrin)//…
Gabra2	ENSMUSG00000000560	protein_coding	-	chr5:70961056-71095849	0	0.0217429	-inf	1	1	14395	C630048P16Rik|Gabra-2	MGI:MGI:95614|Ensembl:ENSMUSG00000000560|Vega:OTTMUSG00000054189	5	5 C3.1|5 37.59 cM	gamma-aminobutyric acid (GABA) A receptor, subunit alpha 2	mmu04080(Neuroactive ligand-receptor interaction)//mmu04723(Retrograde endocannabinoid signaling)//mmu04727(GABAergic synapse)//mmu04742(Taste transduction)//mmu05032(Morphine addiction)//mmu05033(Nicotine addiction)	GO:0098794(postsynapse)//GO:0005886(plasma membrane)//GO:1902711(GABA-A receptor complex)//GO:0016020(membrane)//GO:0030425(dendrite)//GO:0034707(chloride channel complex)//GO:0030424(axon)//GO:0016021(integral component of membrane)//GO:0045202(synapse)//GO:0030054(cell junction)//GO:0032590(dendrite membrane)//GO:0060077(inhibitory synapse)//GO:0043025(neuronal cell body)//GO:0045211(postsynapt…	GO:0004890(GABA-A receptor activity)//GO:0008503(benzodiazepine receptor activity)//GO:0005254(chloride channel activity)//GO:0005230(extracellular ligand-gated ion channel activity)//GO:0005216(ion channel activity)	GO:0006821(chloride transport)//GO:0007214(gamma-aminobutyric acid signaling pathway)//GO:0001505(regulation of neurotransmitter levels)//GO:0006810(transport)//GO:0006836(neurotransmitter transport)//GO:0006811(ion transport)
Wdr77	ENSMUSG00000000561	protein_coding	+	chr3:105942697-105987423	31.3335	25.5698	0.293263	0.6716	0.997548	70465	2610003I18Rik|2610312E17Rik|C79984|p44/MEP50	MGI:MGI:1917715|Ensembl:ENSMUSG00000000561|Vega:OTTMUSG00000027092	3	3|3 F2.2	WD repeat domain 77		GO:0034709(methylosome)//GO:0005794(Golgi apparatus)//GO:0005829(cytosol)//GO:0005654(nucleoplasm)//GO:0005634(nucleus)//GO:0005737(cytoplasm)	GO:0030374(ligand-dependent nuclear receptor transcription coactivator activity)//GO:0005515(protein binding)//GO:0008327(methyl-CpG binding)	GO:0006357(regulation of transcription from RNA polymerase II promoter)//GO:0060528(secretory columnal luminar epithelial cell differentiation involved in prostate glandular acinus development)//GO:0008284(positive regulation of cell proliferation)//GO:0060770(negative regulation of epithelial cell proliferation involved in prostate gland development)//GO:0008285(negative regulation of cell proli…
Adora3	ENSMUSG00000000562	protein_coding	+	chr3:105870857-105924036	0.319484	0.197645	0.69283	1	1	11542	A3AR|A3R|AA3R|ARA3|Gpcr2	MGI:MGI:104847|Ensembl:ENSMUSG00000000562|Vega:OTTMUSG00000052379	3	3 F2.2|3 46.45 cM	adenosine A3 receptor	mmu04022(cGMP-PKG signaling pathway)//mmu04071(Sphingolipid signaling pathway)//mmu04080(Neuroactive ligand-receptor interaction)	GO:0005886(plasma membrane)//GO:0005887(integral component of plasma membrane)	GO:0001609(G-protein coupled adenosine receptor activity)	GO:0050850(positive regulation of calcium-mediated signaling)//GO:0002553(histamine secretion by mast cell)//GO:0002687(positive regulation of leukocyte migration)//GO:0050729(positive regulation of inflammatory response)//GO:0014068(positive regulation of phosphatidylinositol 3-kinase signaling)//GO:0001973(adenosine receptor signaling pathway)//GO:0070257(positive regulation of mucus secretion)…
Atp5f1	ENSMUSG00000000563	protein_coding	-	chr3:105942697-105987423	79.0867	63.095	0.325909	0.56025	0.997548	11950	C76477	MGI:MGI:1100495|Ensembl:ENSMUSG00000000563|Vega:OTTMUSG00000027098	3	3 F2.2|3 46.46 cM	ATP synthase, H+ transporting, mitochondrial F0 complex, subunit B1	mmu00190(Oxidative phosphorylation)//mmu01100(Metabolic pathways)//mmu05010(Alzheimer's disease)//mmu05012(Parkinson's disease)//mmu05016(Huntington's disease)	GO:0005743(mitochondrial inner membrane)//GO:0043209(myelin sheath)//GO:0000276(mitochondrial proton-transporting ATP synthase complex, coupling factor F(o))//GO:0045263(proton-transporting ATP synthase complex, coupling factor F(o))//GO:0070062(extracellular exosome)//GO:0005739(mitochondrion)//GO:0005753(mitochondrial proton-transporting ATP synthase complex)//GO:0016020(membrane)//GO:0005654(n…	GO:0016887(ATPase activity)//GO:0046933(proton-transporting ATP synthase activity, rotational mechanism)//GO:0015078(hydrogen ion transmembrane transporter activity)	GO:0015986(ATP synthesis coupled proton transport)//GO:0006810(transport)//GO:0015992(proton transport)//GO:0006811(ion transport)
Sox9	ENSMUSG00000000567	protein_coding	+	chr11:112782223-112787760	5.27512	4.60941	0.194623	0.68715	0.997548	20682	2010306G03Rik|AV220920|mKIAA4243	MGI:MGI:98371|Ensembl:ENSMUSG00000000567|Vega:OTTMUSG00000003313	11	11 E2|11 77.27 cM	SRY (sex determining region Y)-box 9	mmu04024(cAMP signaling pathway)	GO:0043234(protein complex)//GO:0005654(nucleoplasm)//GO:0005667(transcription factor complex)//GO:0005634(nucleus)//GO:0044798(nuclear transcription factor complex)	GO:0008013(beta-catenin binding)//GO:0034236(protein kinase A catalytic subunit binding)//GO:0097157(pre-mRNA intronic binding)//GO:0043565(sequence-specific DNA binding)//GO:0003700(transcription factor activity, sequence-specific DNA binding)//GO:0004672(protein kinase activity)//GO:0000981(RNA polymerase II transcription factor activity, sequence-specific DNA binding)//GO:0003682(chromatin bin…	GO:0002683(negative regulation of immune system process)//GO:0048709(oligodendrocyte differentiation)//GO:0001894(tissue homeostasis)//GO:0090103(cochlea morphogenesis)//GO:0010629(negative regulation of gene expression)//GO:0030155(regulation of cell adhesion)//GO:2000138(positive regulation of cell proliferation involved in heart morphogenesis)//GO:0008584(male gonad development)//GO:0030857(ne…
Hnrnpd	ENSMUSG00000000568	protein_coding	-	chr5:99958425-99978938	38.4926	44.784	-0.218403	0.62555	0.997548	11991	Auf1|Hnrpd	MGI:MGI:101947|Ensembl:ENSMUSG00000000568|Vega:OTTMUSG00000036763	5	5|5 E3	heterogeneous nuclear ribonucleoprotein D		GO:0030529(intracellular ribonucleoprotein complex)//GO:0070062(extracellular exosome)//GO:0005829(cytosol)//GO:0005654(nucleoplasm)//GO:0005634(nucleus)//GO:0005737(cytoplasm)	GO:0003676(nucleic acid binding)//GO:0042826(histone deacetylase binding)//GO:0003723(RNA binding)//GO:0003682(chromatin binding)//GO:0003729(mRNA binding)//GO:0000166(nucleotide binding)//GO:0008134(transcription factor binding)//GO:0035925(mRNA 3'-UTR AU-rich region binding)//GO:0044822(poly(A) RNA binding)//GO:0003680(AT DNA binding)//GO:0005515(protein binding)//GO:0003677(DNA binding)//GO:00…	GO:0010629(negative regulation of gene expression)//GO:0061158(3'-UTR-mediated mRNA destabilization)//GO:0048255(mRNA stabilization)//GO:0010628(positive regulation of gene expression)//GO:0043488(regulation of mRNA stability)//GO:0006351(transcription, DNA-templated)//GO:1904383(response to sodium phosphate)//GO:0048511(rhythmic process)//GO:0071732(cellular response to nitric oxide)//GO:1901355…
Dynlt1c	ENSMUSG00000000579	protein_coding	+	chr17:6601670-6609774	11.2342	9.38079	0.260119	0.75275	0.997548	100040563	100040603|Dynlt1d	MGI:MGI:3807476|Ensembl:ENSMUSG00000000579|Vega:OTTMUSG00000023344	17	17|17 A1	dynein light chain Tctex-type 1C		GO:0099503(secretory vesicle)//GO:0005881(cytoplasmic microtubule)	GO:0042802(identical protein binding)	GO:0008150(biological_process)
C1d	ENSMUSG00000000581	protein_coding	+	chr11:17257578-17269176	35.9635	26.6241	0.433805	0.56305	0.997548	57316	1110036E10Rik|AI875855|SUN-CoR	MGI:MGI:1927354|Ensembl:ENSMUSG00000000581|Vega:OTTMUSG00000005196	11	11|11 A2	C1D nuclear receptor co-repressor	mmu03018(RNA degradation)	GO:0005730(nucleolus)//GO:0005634(nucleus)//GO:0017053(transcriptional repressor complex)//GO:0005737(cytoplasm)	GO:0016922(ligand-dependent nuclear receptor binding)//GO:0003723(RNA binding)//GO:0003714(transcription corepressor activity)//GO:0005515(protein binding)//GO:0003677(DNA binding)	GO:0006364(rRNA processing)//GO:0000460(maturation of 5.8S rRNA)//GO:0006351(transcription, DNA-templated)//GO:0045892(negative regulation of transcription, DNA-templated)//GO:0006915(apoptotic process)//GO:0006355(regulation of transcription, DNA-templated)
Gm2a	ENSMUSG00000000594	protein_coding	+	chr11:55098114-55113029	13.3566	6.85036	0.963301	0.02785	0.383783	14667	AA408702|AW215435|GM2-AP|SAP-3	MGI:MGI:95762|Ensembl:ENSMUSG00000000594|Vega:OTTMUSG00000005683	11	11 B1.3|11 32.13 cM	GM2 ganglioside activator protein	mmu04142(Lysosome)	GO:0005764(lysosome)//GO:0005739(mitochondrion)	GO:0016787(hydrolase activity)//GO:0008047(enzyme activator activity)//GO:0004563(beta-N-acetylhexosaminidase activity)	GO:0019915(lipid storage)//GO:0009313(oligosaccharide catabolic process)//GO:0006689(ganglioside catabolic process)//GO:0006629(lipid metabolic process)//GO:0050877(neurological system process)//GO:0006665(sphingolipid metabolic process)//GO:0007611(learning or memory)//GO:0050885(neuromuscular process controlling balance)
Krit1	ENSMUSG00000000600	protein_coding	+	chr5:3803164-3844515	6.59128	6.07534	0.117595	0.8245	0.997548	79264	2010007K12Rik|A630036P20Rik|AA432855|AI450393|AI643869|BB155247|BB235701|Ccm1	MGI:MGI:1930618|Ensembl:ENSMUSG00000000600|Vega:OTTMUSG00000053024	5	5 A1|5 2.26 cM	KRIT1, ankyrin repeat containing	mmu04015(Rap1 signaling pathway)	GO:0005886(plasma membrane)//GO:0005874(microtubule)//GO:0016020(membrane)//GO:0043234(protein complex)//GO:0005856(cytoskeleton)//GO:0030054(cell junction)//GO:0005737(cytoplasm)//GO:0005615(extracellular space)//GO:0005911(cell-cell junction)	GO:0005546(phosphatidylinositol-4,5-bisphosphate binding)//GO:0030695(GTPase regulator activity)//GO:0008017(microtubule binding)//GO:0005515(protein binding)//GO:0032403(protein complex binding)	GO:0010596(negative regulation of endothelial cell migration)//GO:0001937(negative regulation of endothelial cell proliferation)//GO:0032092(positive regulation of protein binding)//GO:0045454(cell redox homeostasis)//GO:0016525(negative regulation of angiogenesis)//GO:2000114(regulation of establishment of cell polarity)//GO:2000352(negative regulation of endothelial cell apoptotic process)//GO:…
Clcn4-2	ENSMUSG00000000605	protein_coding	-	chr7:7282315-7299511	11.1655	9.39489	0.249102	0.56215	0.997548
Vmn2r88	ENSMUSG00000000606	protein_coding	+	chr14:51361674-51662953	0	0.0281583	-inf	1	1	669149	V2r13|V2r3	MGI:MGI:1316662|Ensembl:ENSMUSG00000000606|Vega:OTTMUSG00000033227	14	14|14 C1	vomeronasal 2, receptor 88
Grm6	ENSMUSG00000000617	protein_coding	+	chr11:50850684-50866208	0.209158	0.119926	0.802444	1	1	108072	BC021919|Gm3|Gprc1f|mGluR6|nerg1|nob2|nob3|nob4	MGI:MGI:1351343|Ensembl:ENSMUSG00000000617|Vega:OTTMUSG00000007883	11	11|11 B1.3	glutamate receptor, metabotropic 6	mmu04072(Phospholipase D signaling pathway)//mmu04080(Neuroactive ligand-receptor interaction)//mmu04724(Glutamatergic synapse)	GO:0035841(new growing cell tip)//GO:0005886(plasma membrane)//GO:0005887(integral component of plasma membrane)//GO:0005789(endoplasmic reticulum membrane)//GO:0005794(Golgi apparatus)//GO:0016021(integral component of membrane)//GO:0042995(cell projection)//GO:0000139(Golgi membrane)//GO:0016020(membrane)//GO:0005783(endoplasmic reticulum)//GO:0042734(presynaptic membrane)//GO:0045211(postsynap…	GO:0001640(adenylate cyclase inhibiting G-protein coupled glutamate receptor activity)//GO:0042803(protein homodimerization activity)//GO:0004871(signal transducer activity)//GO:0008066(glutamate receptor activity)//GO:0001642(group III metabotropic glutamate receptor activity)//GO:0004930(G-protein coupled receptor activity)	GO:0060041(retina development in camera-type eye)//GO:0051966(regulation of synaptic transmission, glutamatergic)//GO:0050953(sensory perception of light stimulus)//GO:0090280(positive regulation of calcium ion import)//GO:0007216(G-protein coupled glutamate receptor signaling pathway)//GO:0007626(locomotory behavior)//GO:0007601(visual perception)//GO:0050908(detection of light stimulus involved…
Sema4f	ENSMUSG00000000627	protein_coding	-	chr6:82911884-82939769	0.271885	0.533759	-0.973193	1	1	20355	Sema W	MGI:MGI:1340055|Ensembl:ENSMUSG00000000627|Vega:OTTMUSG00000021185	6	6 C3|6 35.94 cM	sema domain, immunoglobulin domain (Ig), TM domain, and short cytoplasmic domain	mmu04360(Axon guidance)	GO:0005886(plasma membrane)//GO:0016020(membrane)//GO:0016021(integral component of membrane)//GO:0045211(postsynaptic membrane)//GO:0045202(synapse)//GO:0005783(endoplasmic reticulum)//GO:0005615(extracellular space)	GO:0045499(chemorepellent activity)//GO:0005515(protein binding)//GO:0030215(semaphorin receptor binding)	GO:0007411(axon guidance)//GO:0030517(negative regulation of axon extension)//GO:0071526(semaphorin-plexin signaling pathway)//GO:0048843(negative regulation of axon extension involved in axon guidance)//GO:0030154(cell differentiation)//GO:0050919(negative chemotaxis)//GO:0031290(retinal ganglion cell axon guidance)//GO:0007275(multicellular organism development)//GO:0007399(nervous system devel…
Hk2	ENSMUSG00000000628	protein_coding	-	chr6:82725024-82774454	9.83447	9.55047	0.0422752	0.9213	0.997548	15277	AI642394|HKII	MGI:MGI:1315197|Ensembl:ENSMUSG00000000628|Vega:OTTMUSG00000035991	6	6 C3|6 35.94 cM	hexokinase 2	mmu00010(Glycolysis / Gluconeogenesis)//mmu00051(Fructose and mannose metabolism)//mmu00052(Galactose metabolism)//mmu00500(Starch and sucrose metabolism)//mmu00520(Amino sugar and nucleotide sugar metabolism)//mmu00524(Butirosin and neomycin biosynthesis)//mmu01100(Metabolic pathways)//mmu01200(Carbon metabolism)//mmu04066(HIF-1 signaling pathway)//mmu04910(Insulin signaling pathway)//mmu04930(T…	GO:0016020(membrane)//GO:0005739(mitochondrion)//GO:0005741(mitochondrial outer membrane)//GO:0005829(cytosol)	GO:0008819(cobinamide kinase activity)//GO:0052839(inositol diphosphate tetrakisphosphate kinase activity)//GO:0043841((S)-lactate 2-kinase activity)//GO:0052811(1-phosphatidylinositol-3-phosphate 4-kinase activity)//GO:0044605(phosphocholine transferase activity)//GO:0052672(CTP:geranylgeraniol kinase activity)//GO:0016307(phosphatidylinositol phosphate kinase activity)//GO:0016773(phosphotransf…	GO:0035795(negative regulation of mitochondrial membrane permeability)//GO:0016310(phosphorylation)//GO:0008152(metabolic process)//GO:0046835(carbohydrate phosphorylation)//GO:2000378(negative regulation of reactive oxygen species metabolic process)//GO:0001678(cellular glucose homeostasis)//GO:0098779(mitophagy in response to mitochondrial depolarization)//GO:0072656(maintenance of protein loca…
Myo18a	ENSMUSG00000000631	protein_coding	+	chr11:77763245-77865980	13.9907	19.01	-0.442295	0.3035	0.997548	360013	MAJN|MyoPDZ|MysPDZ	MGI:MGI:2667185|Ensembl:ENSMUSG00000000631|Vega:OTTMUSG00000000073	11	11|11 B5	myosin XVIIIA		GO:0005802(trans-Golgi network)//GO:0005903(brush border)//GO:0016020(membrane)//GO:0005794(Golgi apparatus)//GO:0016459(myosin complex)//GO:0042641(actomyosin)//GO:0005654(nucleoplasm)//GO:0005856(cytoskeleton)//GO:0005737(cytoplasm)	GO:0005524(ATP binding)//GO:0043531(ADP binding)//GO:0000166(nucleotide binding)//GO:0003774(motor activity)//GO:0051015(actin filament binding)//GO:0044822(poly(A) RNA binding)	GO:0090161(Golgi ribbon formation)//GO:0050714(positive regulation of protein secretion)//GO:0043066(negative regulation of apoptotic process)//GO:0090164(asymmetric Golgi ribbon formation)//GO:0031032(actomyosin structure organization)//GO:0016477(cell migration)//GO:0048194(Golgi vesicle budding)//GO:0007030(Golgi organization)
Sez6	ENSMUSG00000000632	protein_coding	+	chr11:77930799-77979048	0.0618544	0.0563341	0.134868	1	1	20370	BSRP-C|D11Bhm177e|sez-6	MGI:MGI:104745|Ensembl:ENSMUSG00000000632|Vega:OTTMUSG00000000068	11	11 B5|11 46.74 cM	seizure related gene 6		GO:0005886(plasma membrane)//GO:0005576(extracellular region)//GO:0016020(membrane)//GO:0048471(perinuclear region of cytoplasm)//GO:0042995(cell projection)//GO:0016021(integral component of membrane)//GO:0043197(dendritic spine)//GO:0045202(synapse)//GO:0030054(cell junction)//GO:0097440(apical dendrite)//GO:0005783(endoplasmic reticulum)//GO:0043198(dendritic shaft)//GO:0005615(extracellular s…	GO:0003674(molecular_function)	GO:0050773(regulation of dendrite development)//GO:0060079(excitatory postsynaptic potential)//GO:1900006(positive regulation of dendrite development)//GO:0060074(synapse maturation)//GO:0090036(regulation of protein kinase C signaling)//GO:0008344(adult locomotory behavior)//GO:2000171(negative regulation of dendrite development)//GO:0021680(cerebellar Purkinje cell layer development)
Haao	ENSMUSG00000000673	protein_coding	-	chr17:83831355-83846790	0.674412	0.091963	2.87451	1	1	107766	0610007K21Rik|0610012J07Rik|3-HAO|3-HAOxase|3HAO	MGI:MGI:1349444|Ensembl:ENSMUSG00000000673	17	17|17 E4	3-hydroxyanthranilate 3,4-dioxygenase	mmu00380(Tryptophan metabolism)//mmu01100(Metabolic pathways)	GO:0031966(mitochondrial membrane)//GO:0070062(extracellular exosome)//GO:0005737(cytoplasm)//GO:0005829(cytosol)	GO:0016491(oxidoreductase activity)//GO:0008198(ferrous iron binding)//GO:0005506(iron ion binding)//GO:0019825(oxygen binding)//GO:0000334(3-hydroxyanthranilate 3,4-dioxygenase activity)//GO:0051213(dioxygenase activity)//GO:0046872(metal ion binding)	GO:0055114(oxidation-reduction process)//GO:0046874(quinolinate metabolic process)//GO:0070050(neuron cellular homeostasis)//GO:0034354('de novo' NAD biosynthetic process from tryptophan)//GO:0010043(response to zinc ion)//GO:0046686(response to cadmium ion)//GO:0019363(pyridine nucleotide biosynthetic process)
Cd52	ENSMUSG00000000682	protein_coding	-	chr4:134065911-134095082	53.8585	13.8631	1.95792	0.00685	0.166948	23833	AI463198|B7|B7-Ag|CAMPATH-1|CLS1|MB7	MGI:MGI:1346088|Ensembl:ENSMUSG00000000682|Vega:OTTMUSG00000010233	4	4 D3|4 66.5 cM	CD52 antigen		GO:0016020(membrane)//GO:0005886(plasma membrane)//GO:0031225(anchored component of membrane)//GO:0097225(sperm midpiece)
Abhd15	ENSMUSG00000000686	protein_coding	+	chr11:77508098-77607815	0.806155	0.947308	-0.232776	1	1	67477	1300007F04Rik	MGI:MGI:1914727|Ensembl:ENSMUSG00000000686|Vega:OTTMUSG00000008183	11	11|11 B5	abhydrolase domain containing 15		GO:0016020(membrane)//GO:0005576(extracellular region)	GO:0043907(Cys-tRNA(Pro) hydrolase activity)//GO:0080031(methyl salicylate esterase activity)//GO:0050253(retinyl-palmitate esterase activity)//GO:0043906(Ala-tRNA(Pro) hydrolase activity)//GO:0018732(sulfolactone hydrolase activity)//GO:0080032(methyl jasmonate esterase activity)//GO:0016787(hydrolase activity)//GO:0003674(molecular_function)//GO:0043905(Ser-tRNA(Thr) hydrolase activity)//GO:005…	GO:0008150(biological_process)
Hoxb6	ENSMUSG00000000690	protein_coding	+	chr11:96291023-96306910	16.5593	23.0743	-0.478641	0.3308	0.997548	15414	Hox-2.2	MGI:MGI:96187|Ensembl:ENSMUSG00000000690|Vega:OTTMUSG00000001988	11	11 D|11 59.82 cM	homeobox B6		GO:0005634(nucleus)	GO:0044822(poly(A) RNA binding)//GO:0043565(sequence-specific DNA binding)//GO:0003677(DNA binding)//GO:0003700(transcription factor activity, sequence-specific DNA binding)	GO:0048706(embryonic skeletal system development)//GO:0006351(transcription, DNA-templated)//GO:0009952(anterior/posterior pattern specification)//GO:0007275(multicellular organism development)//GO:0034101(erythrocyte homeostasis)//GO:0048704(embryonic skeletal system morphogenesis)//GO:0006355(regulation of transcription, DNA-templated)
Loxl3	ENSMUSG00000000693	protein_coding	+	chr6:83034172-83057681	10.0952	4.56182	1.14598	0.26945	0.974345	16950	Lor2|Loxl2	MGI:MGI:1337004|Ensembl:ENSMUSG00000000693|Vega:OTTMUSG00000022487	6	6 C3|6 35.94 cM	lysyl oxidase-like 3		GO:0016020(membrane)//GO:0005576(extracellular region)	GO:0043912(D-lysine oxidase activity)//GO:0005507(copper ion binding)//GO:0016641(oxidoreductase activity, acting on the CH-NH2 group of donors, oxygen as acceptor)//GO:0016491(oxidoreductase activity)//GO:0015922(aspartate oxidase activity)//GO:0005044(scavenger receptor activity)//GO:0046872(metal ion binding)	GO:0055114(oxidation-reduction process)//GO:0045892(negative regulation of transcription, DNA-templated)//GO:0001837(epithelial to mesenchymal transition)
Tcl1b5	ENSMUSG00000000701	protein_coding	+	chr12:105176357-105181143	0	0	0	1	1	27382	D12Ertd644e	MGI:MGI:1351635|Ensembl:ENSMUSG00000000701	12	12 E|12 55.23 cM	T cell leukemia/lymphoma 1B, 5
Btn1a1	ENSMUSG00000000706	protein_coding	-	chr13:23313524-23577011	1.27146	0.0148465	6.42023	0.2495	0.95726	12231	Btn	MGI:MGI:103118|Ensembl:ENSMUSG00000000706|Vega:OTTMUSG00000000742	13	13 A3.1|13 9.72 cM	butyrophilin, subfamily 1, member A1		GO:0016020(membrane)//GO:0016021(integral component of membrane)//GO:0005615(extracellular space)	GO:0005515(protein binding)
Kat2b	ENSMUSG00000000708	protein_coding	+	chr17:53566860-53672720	18.373	16.5999	0.146419	0.7431	0.997548	18519	A930006P13Rik|AI461839|AW536563|Pcaf|p/CAF	MGI:MGI:1343094|Ensembl:ENSMUSG00000000708|Vega:OTTMUSG00000035538	17	17 C|17 27.86 cM	K(lysine) acetyltransferase 2B	mmu04330(Notch signaling pathway)//mmu04919(Thyroid hormone signaling pathway)//mmu05166(HTLV-I infection)//mmu05203(Viral carcinogenesis)	GO:0031672(A band)//GO:0005671(Ada2/Gcn5/Ada3 transcription activator complex)//GO:0000790(nuclear chromatin)//GO:0000776(kinetochore)//GO:0031674(I band)//GO:0005829(cytosol)//GO:0042641(actomyosin)//GO:0005634(nucleus)//GO:0000123(histone acetyltransferase complex)	GO:0035035(histone acetyltransferase binding)//GO:0003712(transcription cofactor activity)//GO:0032403(protein complex binding)//GO:0008080(N-acetyltransferase activity)//GO:0004468(lysine N-acetyltransferase activity, acting on acetyl phosphate as donor)//GO:0016407(acetyltransferase activity)//GO:0003682(chromatin binding)//GO:0000977(RNA polymerase II regulatory region sequence-specific DNA bi…	GO:0010976(positive regulation of neuron projection development)//GO:0018394(peptidyl-lysine acetylation)//GO:0045736(negative regulation of cyclin-dependent protein serine/threonine kinase activity)//GO:0048511(rhythmic process)//GO:0008285(negative regulation of cell proliferation)//GO:0006473(protein acetylation)//GO:0071442(positive regulation of histone H3-K14 acetylation)//GO:0045893(positi…
Rab5b	ENSMUSG00000000711	protein_coding	-	chr10:128677192-128696268	23.2581	17.6781	0.395766	0.33345	0.997548	19344	C030027M18Rik	MGI:MGI:105938|Ensembl:ENSMUSG00000000711	10	10|10 D3	RAB5B, member RAS oncogene family	mmu04014(Ras signaling pathway)//mmu04144(Endocytosis)//mmu04145(Phagosome)//mmu04962(Vasopressin-regulated water reabsorption)//mmu05146(Amoebiasis)//mmu05152(Tuberculosis)	GO:0030139(endocytic vesicle)//GO:0005886(plasma membrane)//GO:0070062(extracellular exosome)//GO:0005768(endosome)//GO:0016020(membrane)//GO:0005622(intracellular)//GO:0005769(early endosome)	GO:0019003(GDP binding)//GO:0030742(GTP-dependent protein binding)//GO:0000166(nucleotide binding)//GO:0005525(GTP binding)//GO:0003924(GTPase activity)//GO:0005515(protein binding)	GO:0048227(plasma membrane to endosome transport)//GO:0030100(regulation of endocytosis)//GO:0007264(small GTPase mediated signal transduction)//GO:0019882(antigen processing and presentation)//GO:0007032(endosome organization)//GO:0006810(transport)//GO:0015031(protein transport)
Cryba1	ENSMUSG00000000724	protein_coding	-	chr11:77686154-77741921	0.0523867	0	inf	1	1	12957	BA3/A1|Cryb	MGI:MGI:88518|Ensembl:ENSMUSG00000000724|Vega:OTTMUSG00000008185	11	11 46.74 cM|11 B-C1	crystallin, beta A1		GO:0005634(nucleus)//GO:0005737(cytoplasm)	GO:0005212(structural constituent of eye lens)//GO:0042803(protein homodimerization activity)	GO:2000210(positive regulation of anoikis)//GO:0032007(negative regulation of TOR signaling)//GO:0001818(negative regulation of cytokine production)//GO:0007601(visual perception)//GO:0014067(negative regulation of phosphatidylinositol 3-kinase signaling)//GO:0043010(camera-type eye development)//GO:0070373(negative regulation of ERK1 and ERK2 cascade)//GO:0051898(negative regulation of protein k…
Dnmt3l	ENSMUSG00000000730	protein_coding	+	chr10:78030021-78063622	2.72901	0.564414	2.27355	0.06515	0.583383	54427	D6Ertd14e|ecat7	MGI:MGI:1859287|Ensembl:ENSMUSG00000000730|Vega:OTTMUSG00000034125	10	10 C1|10 39.72 cM	DNA (cytosine-5-)-methyltransferase 3-like		GO:0000794(condensed nuclear chromosome)//GO:0005634(nucleus)//GO:0005737(cytoplasm)//GO:0005720(nuclear heterochromatin)//GO:0005829(cytosol)	GO:0030234(enzyme regulator activity)//GO:0019899(enzyme binding)//GO:0046872(metal ion binding)//GO:0005515(protein binding)//GO:0008047(enzyme activator activity)	GO:0060718(chorionic trophoblast cell differentiation)//GO:0001701(in utero embryonic development)//GO:0045892(negative regulation of transcription, DNA-templated)//GO:0006306(DNA methylation)//GO:0071514(genetic imprinting)//GO:0001890(placenta development)//GO:0032259(methylation)
Aire	ENSMUSG00000000731	protein_coding	-	chr10:78030021-78063622	0.196597	0.698267	-1.82854	1	1	11634	-	MGI:MGI:1338803|Ensembl:ENSMUSG00000000731|Vega:OTTMUSG00000034126	10	10 C1|10 39.72 cM	autoimmune regulator (autoimmune polyendocrinopathy candidiasis ectodermal dystrophy)	mmu04120(Ubiquitin mediated proteolysis)//mmu05340(Primary immunodeficiency)	GO:0005622(intracellular)//GO:0005634(nucleus)//GO:0005737(cytoplasm)	GO:0044212(transcription regulatory region DNA binding)//GO:0008270(zinc ion binding)//GO:0003712(transcription cofactor activity)//GO:0003682(chromatin binding)//GO:0042393(histone binding)//GO:0000977(RNA polymerase II regulatory region sequence-specific DNA binding)//GO:0042802(identical protein binding)//GO:0046872(metal ion binding)//GO:0003677(DNA binding)//GO:0045182(translation regulator …	GO:0006351(transcription, DNA-templated)//GO:0006959(humoral immune response)//GO:0045944(positive regulation of transcription from RNA polymerase II promoter)//GO:0045060(negative thymic T cell selection)//GO:0006355(regulation of transcription, DNA-templated)//GO:0045893(positive regulation of transcription, DNA-templated)
Icosl	ENSMUSG00000000732	protein_coding	+	chr10:78069359-78079525	4.78279	5.59507	-0.226304	0.66955	0.997548	50723	AU044799|B7-H2|B7RP-1|B7h|BG071784|GI50|GL50|GL50-B|ICOS-L|Icoslg|LICOS|Ly115l|mKIAA0653	MGI:MGI:1354701|Ensembl:ENSMUSG00000000732	10	10|10 C1	icos ligand	mmu04514(Cell adhesion molecules (CAMs))//mmu04672(Intestinal immune network for IgA production)	GO:0016020(membrane)//GO:0009897(external side of plasma membrane)//GO:0005887(integral component of plasma membrane)//GO:0016021(integral component of membrane)//GO:0070062(extracellular exosome)	GO:0005102(receptor binding)//GO:0005515(protein binding)	GO:0045404(positive regulation of interleukin-4 biosynthetic process)//GO:0042104(positive regulation of activated T cell proliferation)//GO:0002376(immune system process)//GO:0045190(isotype switching)//GO:0042110(T cell activation)//GO:0042113(B cell activation)//GO:0002250(adaptive immune response)//GO:0007165(signal transduction)
Spg7	ENSMUSG00000000738	protein_coding	+	chr8:119910359-124345724	20.5142	18.6934	0.134094	0.8715	0.997548	234847	AI452278|AU015315|Cmar|PGN	MGI:MGI:2385906|Ensembl:ENSMUSG00000000738|Vega:OTTMUSG00000022131	8	8|8 E1	spastic paraplegia 7 homolog (human)		GO:0016020(membrane)//GO:0016021(integral component of membrane)//GO:0005739(mitochondrion)//GO:0005745(m-AAA complex)	GO:0008237(metallopeptidase activity)//GO:0008233(peptidase activity)//GO:0008270(zinc ion binding)//GO:0004222(metalloendopeptidase activity)//GO:0005524(ATP binding)//GO:0004176(ATP-dependent peptidase activity)//GO:0000166(nucleotide binding)//GO:0046872(metal ion binding)//GO:0016787(hydrolase activity)	GO:0030155(regulation of cell adhesion)//GO:0007155(cell adhesion)//GO:0007005(mitochondrion organization)//GO:0006508(proteolysis)//GO:0007399(nervous system development)//GO:0008089(anterograde axonal transport)
Sult5a1	ENSMUSG00000000739	protein_coding	-	chr8:119910359-124345724	10.0757	3.84111	1.39128	0.39165	0.997548	57429	Sult-x1|Sultx1	MGI:MGI:1931463|Ensembl:ENSMUSG00000000739|Vega:OTTMUSG00000022141	8	8|8 E1	sulfotransferase family 5A, member 1		GO:0005575(cellular_component)	GO:0001517(N-acetylglucosamine 6-O-sulfotransferase activity)//GO:0003674(molecular_function)//GO:0050694(galactose 3-O-sulfotransferase activity)//GO:0051922(cholesterol sulfotransferase activity)//GO:0019111(phenanthrol sulfotransferase activity)//GO:0050698(proteoglycan sulfotransferase activity)//GO:0018721(trans-9R,10R-dihydrodiolphenanthrene sulfotransferase activity)//GO:0016232(HNK-1 sulf…	GO:0008150(biological_process)
Rpl13	ENSMUSG00000000740	protein_coding	+	chr8:119910359-124345724	1164.9	798.271	0.545252	0.809	0.997548	270106	A52|L13	MGI:MGI:105922|Ensembl:ENSMUSG00000000740|Vega:OTTMUSG00000016486	8	8|8 E1	ribosomal protein L13	mmu03010(Ribosome)	GO:0030529(intracellular ribonucleoprotein complex)//GO:0016020(membrane)//GO:0005622(intracellular)//GO:0005634(nucleus)//GO:0005840(ribosome)//GO:0022625(cytosolic large ribosomal subunit)	GO:0044822(poly(A) RNA binding)//GO:0003723(RNA binding)//GO:0003735(structural constituent of ribosome)	GO:0006412(translation)
Chmp1a	ENSMUSG00000000743	protein_coding	-	chr8:119910359-124345724	29.2757	28.2679	0.0505378	0.96725	0.997548	234852	2900018H07Rik|Pcoln3	MGI:MGI:1920159|Ensembl:ENSMUSG00000000743|Vega:OTTMUSG00000036037	8	8|8 E1	charged multivesicular body protein 1A	mmu04144(Endocytosis)	GO:0000794(condensed nuclear chromosome)//GO:0005768(endosome)//GO:0005634(nucleus)//GO:0005815(microtubule organizing center)//GO:0012505(endomembrane system)//GO:0016363(nuclear matrix)//GO:0070062(extracellular exosome)//GO:0016020(membrane)//GO:0000815(ESCRT III complex)//GO:0005769(early endosome)//GO:0005737(cytoplasm)	GO:0042803(protein homodimerization activity)//GO:0005515(protein binding)//GO:0019904(protein domain specific binding)//GO:0042802(identical protein binding)	GO:0007080(mitotic metaphase plate congression)//GO:0016458(gene silencing)//GO:0045892(negative regulation of transcription, DNA-templated)//GO:1901673(regulation of mitotic spindle assembly)//GO:0015031(protein transport)//GO:0051301(cell division)//GO:0006351(transcription, DNA-templated)//GO:0007049(cell cycle)//GO:0010824(regulation of centrosome duplication)//GO:0000920(cell separation afte…
Rpa1	ENSMUSG00000000751	protein_coding	-	chr11:75298165-75348382	30.7785	29.1556	0.0781488	0.8836	0.997548	68275	5031405K23Rik|70kDa|AA589576|AW557552|RF-A|RP-A|Rpa	MGI:MGI:1915525|Ensembl:ENSMUSG00000000751|Vega:OTTMUSG00000006199	11	11 B5|11 45.79 cM	replication protein A1	mmu03030(DNA replication)//mmu03420(Nucleotide excision repair)//mmu03430(Mismatch repair)//mmu03440(Homologous recombination)//mmu03460(Fanconi anemia pathway)	GO:0000794(condensed nuclear chromosome)//GO:0000800(lateral element)//GO:0001673(male germ cell nucleus)//GO:0005662(DNA replication factor A complex)//GO:0000784(nuclear chromosome, telomeric region)//GO:0000793(condensed chromosome)//GO:0016605(PML body)//GO:0005654(nucleoplasm)//GO:0005634(nucleus)	GO:0003676(nucleic acid binding)//GO:0003682(chromatin binding)//GO:0003684(damaged DNA binding)//GO:0003697(single-stranded DNA binding)//GO:0046872(metal ion binding)//GO:0003677(DNA binding)	GO:0000723(telomere maintenance)//GO:0008284(positive regulation of cell proliferation)//GO:0007126(meiotic nuclear division)//GO:0006974(cellular response to DNA damage stimulus)//GO:0051276(chromosome organization)//GO:0006310(DNA recombination)//GO:0006284(base-excision repair)//GO:0030097(hemopoiesis)//GO:0001701(in utero embryonic development)//GO:0006298(mismatch repair)//GO:0006289(nucleot…
Serpinf1	ENSMUSG00000000753	protein_coding	-	chr11:75409768-75422701	138.59	75.1365	0.883238	0.0757	0.631275	20317	AI195227|EPC-1|Pedf|Pedfl|Sdf3	MGI:MGI:108080|Ensembl:ENSMUSG00000000753|Vega:OTTMUSG00000006203	11	11|11 B5	serine (or cysteine) peptidase inhibitor, clade F, member 1	mmu04310(Wnt signaling pathway)	GO:0005604(basement membrane)//GO:0070062(extracellular exosome)//GO:0005576(extracellular region)//GO:0048471(perinuclear region of cytoplasm)//GO:0030424(axon)//GO:0031012(extracellular matrix)//GO:0043203(axon hillock)//GO:0005615(extracellular space)//GO:0043025(neuronal cell body)	GO:0004867(serine-type endopeptidase inhibitor activity)	GO:0010629(negative regulation of gene expression)//GO:0010976(positive regulation of neuron projection development)//GO:0060770(negative regulation of epithelial cell proliferation involved in prostate gland development)//GO:0050728(negative regulation of inflammatory response)//GO:0050769(positive regulation of neurogenesis)//GO:0007614(short-term memory)//GO:0010596(negative regulation of endo…
Tubgcp3	ENSMUSG00000000759	protein_coding	-	chr8:12614276-12679229	19.4014	19.1685	0.0174224	0.96655	0.997548	259279	GCP3|Spc98p	MGI:MGI:2183752|Ensembl:ENSMUSG00000000759|Vega:OTTMUSG00000036064	8	8|8 A1.1	tubulin, gamma complex associated protein 3		GO:0005874(microtubule)//GO:0005815(microtubule organizing center)//GO:0000923(equatorial microtubule organizing center)//GO:0008275(gamma-tubulin small complex)//GO:0005813(centrosome)//GO:0005814(centriole)//GO:0016020(membrane)//GO:0005827(polar microtubule)//GO:0005856(cytoskeleton)//GO:0005737(cytoplasm)//GO:0000922(spindle pole)	GO:0043015(gamma-tubulin binding)//GO:0051011(microtubule minus-end binding)//GO:0005200(structural constituent of cytoskeleton)	GO:0007020(microtubule nucleation)//GO:0007126(meiotic nuclear division)//GO:0000226(microtubule cytoskeleton organization)//GO:0031122(cytoplasmic microtubule organization)//GO:0051298(centrosome duplication)//GO:0090307(mitotic spindle assembly)//GO:0051415(interphase microtubule nucleation by interphase microtubule organizing center)
Oprm1	ENSMUSG00000000766	protein_coding	+	chr10:6740628-7052478	0.335009	0.217203	0.625154	1	1	18390	M-OR-1|MOP-R|MOR-1|MOR-1O|Oprm|mor|muOR	MGI:MGI:97441|Ensembl:ENSMUSG00000000766|Vega:OTTMUSG00000023338	10	10 1.85 cM|10 A2	opioid receptor, mu 1	mmu04080(Neuroactive ligand-receptor interaction)//mmu04915(Estrogen signaling pathway)//mmu05032(Morphine addiction)	GO:0005886(plasma membrane)//GO:0005887(integral component of plasma membrane)//GO:0043204(perikaryon)//GO:0043005(neuron projection)//GO:0016020(membrane)//GO:0030425(dendrite)//GO:0016021(integral component of membrane)//GO:0045121(membrane raft)//GO:0032839(dendrite cytoplasm)//GO:0005737(cytoplasm)//GO:0032590(dendrite membrane)//GO:0005925(focal adhesion)//GO:0042383(sarcolemma)	GO:0005245(voltage-gated calcium channel activity)//GO:0019904(protein domain specific binding)//GO:0004871(signal transducer activity)//GO:0001965(G-protein alpha-subunit binding)//GO:0031681(G-protein beta-subunit binding)//GO:0004985(opioid receptor activity)//GO:0004930(G-protein coupled receptor activity)//GO:0038047(morphine receptor activity)//GO:0004979(beta-endorphin receptor activity)//…	GO:0061358(negative regulation of Wnt protein secretion)//GO:0032100(positive regulation of appetite)//GO:0007193(adenylate cyclase-inhibiting G-protein coupled receptor signaling pathway)//GO:0050769(positive regulation of neurogenesis)//GO:0071315(cellular response to morphine)//GO:0038003(opioid receptor signaling pathway)//GO:0031635(adenylate cyclase-inhibiting opioid receptor signaling path…
Polr3d	ENSMUSG00000000776	protein_coding	-	chr14:70438747-70443471	10.5351	9.69994	0.119156	0.80545	0.997548	67065	2810426M17Rik|44kDa|AI326118|AW489084|BN51T|RPC4|TSBN51	MGI:MGI:1914315|Ensembl:ENSMUSG00000000776	14	14|14 D2	polymerase (RNA) III (DNA directed) polypeptide D	mmu00230(Purine metabolism)//mmu00240(Pyrimidine metabolism)//mmu01100(Metabolic pathways)//mmu03020(RNA polymerase)//mmu04623(Cytosolic DNA-sensing pathway)//mmu05169(Epstein-Barr virus infection)	GO:0005634(nucleus)//GO:0005666(DNA-directed RNA polymerase III complex)//GO:0000790(nuclear chromatin)	GO:0003899(DNA-directed RNA polymerase activity)//GO:0001056(RNA polymerase III activity)//GO:0003682(chromatin binding)//GO:0003677(DNA binding)	GO:0045089(positive regulation of innate immune response)//GO:0002376(immune system process)//GO:0045087(innate immune response)//GO:0006383(transcription from RNA polymerase III promoter)//GO:0006351(transcription, DNA-templated)//GO:0032728(positive regulation of interferon-beta production)//GO:0051607(defense response to virus)
Tcf7	ENSMUSG00000000782	protein_coding	-	chr11:51289919-52286179	4.76043	8.49764	-0.835971	0.5223	0.997548	21414	AI465550|TCF-1|Tcf1	MGI:MGI:98507|Ensembl:ENSMUSG00000000782|Vega:OTTMUSG00000005622	11	11 B1.3|11 31.86 cM	transcription factor 7, T cell specific	mmu04310(Wnt signaling pathway)//mmu04390(Hippo signaling pathway)//mmu04520(Adherens junction)//mmu04916(Melanogenesis)//mmu05200(Pathways in cancer)//mmu05210(Colorectal cancer)//mmu05213(Endometrial cancer)//mmu05215(Prostate cancer)//mmu05216(Thyroid cancer)//mmu05217(Basal cell carcinoma)//mmu05221(Acute myeloid leukemia)//mmu05412(Arrhythmogenic right ventricular cardiomyopathy (ARVC))	GO:0005667(transcription factor complex)//GO:0005634(nucleus)//GO:0005719(nuclear euchromatin)	GO:0001227(transcriptional repressor activity, RNA polymerase II transcription regulatory region sequence-specific binding)//GO:0008013(beta-catenin binding)//GO:0043565(sequence-specific DNA binding)//GO:0001047(core promoter binding)//GO:0003700(transcription factor activity, sequence-specific DNA binding)//GO:0003677(DNA binding)	GO:0044336(canonical Wnt signaling pathway involved in negative regulation of apoptotic process)//GO:0046632(alpha-beta T cell differentiation)//GO:0060070(canonical Wnt signaling pathway)//GO:0021915(neural tube development)//GO:0006351(transcription, DNA-templated)//GO:0048619(embryonic hindgut morphogenesis)//GO:0042127(regulation of cell proliferation)//GO:0006355(regulation of transcription,…
Ddx3x	ENSMUSG00000000787	protein_coding	+	chrX:13280969-13294054	95.0849	87.484	0.120198	0.76825	0.997548	13205	D1Pas1-rs2|Ddx3|Fin14	MGI:MGI:103064|Ensembl:ENSMUSG00000000787|Vega:OTTMUSG00000017078	X	X A1.1|X 8.17 cM	DEAD/H (Asp-Glu-Ala-Asp/His) box polypeptide 3, X-linked	mmu04622(RIG-I-like receptor signaling pathway)//mmu05161(Hepatitis B)//mmu05203(Viral carcinogenesis)	GO:0070062(extracellular exosome)//GO:0016020(membrane)//GO:0022627(cytosolic small ribosomal subunit)//GO:0005739(mitochondrion)//GO:0036464(cytoplasmic ribonucleoprotein granule)//GO:0005741(mitochondrial outer membrane)//GO:0005852(eukaryotic translation initiation factor 3 complex)//GO:0005634(nucleus)//GO:0005737(cytoplasm)//GO:0010494(cytoplasmic stress granule)	GO:0004003(ATP-dependent DNA helicase activity)//GO:0008134(transcription factor binding)//GO:0004004(ATP-dependent RNA helicase activity)//GO:0016787(hydrolase activity)//GO:0008190(eukaryotic initiation factor 4E binding)//GO:0003676(nucleic acid binding)//GO:0017111(nucleoside-triphosphatase activity)//GO:0003924(GTPase activity)//GO:0016887(ATPase activity)//GO:0035613(RNA stem-loop binding)/…	GO:0010628(positive regulation of gene expression)//GO:0045727(positive regulation of translation)//GO:0097193(intrinsic apoptotic signaling pathway)//GO:0071243(cellular response to arsenic-containing substance)//GO:0043066(negative regulation of apoptotic process)//GO:0009615(response to virus)//GO:0031333(negative regulation of protein complex assembly)//GO:0007059(chromosome segregation)//GO:…
Il12rb1	ENSMUSG00000000791	protein_coding	+	chr8:70808448-70821424	1.50468	0.257365	2.54757	0.076	0.631573	16161	CD212|IL-12R[b]	MGI:MGI:104579|Ensembl:ENSMUSG00000000791	8	8 B3.3|8 34.21 cM	interleukin 12 receptor, beta 1	mmu04060(Cytokine-cytokine receptor interaction)//mmu04630(Jak-STAT signaling pathway)//mmu05321(Inflammatory bowel disease (IBD))	GO:0016020(membrane)//GO:0009897(external side of plasma membrane)//GO:0016021(integral component of membrane)//GO:0042022(interleukin-12 receptor complex)//GO:0072536(interleukin-23 receptor complex)	GO:0042020(interleukin-23 receptor activity)//GO:0016517(interleukin-12 receptor activity)//GO:0005143(interleukin-12 receptor binding)//GO:0042019(interleukin-23 binding)//GO:0019955(cytokine binding)//GO:0005515(protein binding)	GO:0002827(positive regulation of T-helper 1 type immune response)//GO:0042104(positive regulation of activated T cell proliferation)//GO:0018108(peptidyl-tyrosine phosphorylation)//GO:0032729(positive regulation of interferon-gamma production)//GO:0002230(positive regulation of defense response to virus by host)//GO:0071346(cellular response to interferon-gamma)
Slc5a5	ENSMUSG00000000792	protein_coding	-	chr8:70882888-70892757	0.166384	0.122594	0.440624	1	1	114479	NIS	MGI:MGI:2149330|Ensembl:ENSMUSG00000000792|Vega:OTTMUSG00000026286	8	8|8 C1	solute carrier family 5 (sodium iodide symporter), member 5	mmu04918(Thyroid hormone synthesis)	GO:0005886(plasma membrane)//GO:0005887(integral component of plasma membrane)//GO:0016020(membrane)//GO:1903561(extracellular vesicle)//GO:0016021(integral component of membrane)//GO:0070062(extracellular exosome)//GO:0005634(nucleus)	GO:0015111(iodide transmembrane transporter activity)//GO:0008507(sodium:iodide symporter activity)//GO:0005215(transporter activity)//GO:0015293(symporter activity)	GO:0006814(sodium ion transport)//GO:0055085(transmembrane transport)//GO:0006810(transport)//GO:0015705(iodide transport)//GO:0006590(thyroid hormone generation)//GO:0006811(ion transport)
Kcnn3	ENSMUSG00000000794	protein_coding	+	chr3:89520163-89667761	1.05518	1.78709	-0.760128	0.2868	0.992198	140493	KCa2.3|SK3|SKCA3	MGI:MGI:2153183|Ensembl:ENSMUSG00000000794|Vega:OTTMUSG00000027213	3	3|3 F2	potassium intermediate/small conductance calcium-activated channel, subfamily N, member 3	mmu04911(Insulin secretion)	GO:0005886(plasma membrane)//GO:0043005(neuron projection)//GO:0016020(membrane)//GO:0016021(integral component of membrane)//GO:0030175(filopodium)//GO:0031594(neuromuscular junction)//GO:0044297(cell body)//GO:0005737(cytoplasm)//GO:0043025(neuronal cell body)	GO:0015269(calcium-activated potassium channel activity)//GO:0046982(protein heterodimerization activity)//GO:0005516(calmodulin binding)//GO:0016286(small conductance calcium-activated potassium channel activity)	GO:1903955(positive regulation of protein targeting to mitochondrion)//GO:0006810(transport)//GO:0006813(potassium ion transport)//GO:0006811(ion transport)
Usp32	ENSMUSG00000000804	protein_coding	-	chr11:84984441-85140161	10.5567	9.68929	0.123694	0.8003	0.997548	237898	2900074J03Rik|6430526O11Rik|AW045245	MGI:MGI:2144475|Ensembl:ENSMUSG00000000804|Vega:OTTMUSG00000001019	11	11|11 C	ubiquitin specific peptidase 32		GO:0005794(Golgi apparatus)//GO:0005737(cytoplasm)
Car4	ENSMUSG00000000805	protein_coding	+	chr11:84957785-84966044	0.863296	0.634408	0.444444	1	1	12351	AW456718|Ca4	MGI:MGI:1096574|Ensembl:ENSMUSG00000000805|Vega:OTTMUSG00000001034	11	11|11 C	carbonic anhydrase 4	mmu00910(Nitrogen metabolism)//mmu04964(Proximal tubule bicarbonate reclamation)	GO:0030658(transport vesicle membrane)//GO:0016529(sarcoplasmic reticulum)//GO:0005886(plasma membrane)//GO:0048471(perinuclear region of cytoplasm)//GO:0046658(anchored component of plasma membrane)//GO:0005802(trans-Golgi network)//GO:0009986(cell surface)//GO:0005791(rough endoplasmic reticulum)//GO:0016020(membrane)//GO:0031225(anchored component of membrane)//GO:0005794(Golgi apparatus)//GO:…	GO:0004089(carbonate dehydratase activity)//GO:0016829(lyase activity)//GO:0008270(zinc ion binding)//GO:0005515(protein binding)//GO:0046872(metal ion binding)	GO:0006730(one-carbon metabolic process)//GO:0015701(bicarbonate transport)//GO:0015670(carbon dioxide transport)//GO:0006885(regulation of pH)
Txnrd3	ENSMUSG00000000811	protein_coding	+	chr6:89643987-89675529	3.59203	3.07541	0.224018	0.69525	0.997548	232223	AI196535|TR2|Tgr	MGI:MGI:2386711|Ensembl:ENSMUSG00000000811|Vega:OTTMUSG00000021186	6	6|6 D1	thioredoxin reductase 3	mmu00240(Pyrimidine metabolism)//mmu00450(Selenocompound metabolism)	GO:0005783(endoplasmic reticulum)//GO:0043231(intracellular membrane-bounded organelle)//GO:0005634(nucleus)//GO:0005737(cytoplasm)	GO:0016668(oxidoreductase activity, acting on a sulfur group of donors, NAD(P) as acceptor)//GO:0004791(thioredoxin-disulfide reductase activity)//GO:0016491(oxidoreductase activity)//GO:0009055(electron carrier activity)//GO:0015035(protein disulfide oxidoreductase activity)//GO:0050660(flavin adenine dinucleotide binding)//GO:0005515(protein binding)	GO:0055114(oxidation-reduction process)//GO:0030154(cell differentiation)//GO:0007283(spermatogenesis)//GO:0007275(multicellular organism development)//GO:0045454(cell redox homeostasis)//GO:0006810(transport)//GO:0006749(glutathione metabolic process)
Fasl	ENSMUSG00000000817	protein_coding	-	chr1:161780690-161788495	1.34738	0.328566	2.0359	0.1054	0.728637	14103	APT1LG1|CD178|CD95-L|CD95L|Fas-L|Faslg|Tnfsf6|Tnlg1a|gld	MGI:MGI:99255|Ensembl:ENSMUSG00000000817|Vega:OTTMUSG00000050992	1	1 H2.1|1 69.95 cM	Fas ligand (TNF superfamily, member 6)	mmu04010(MAPK signaling pathway)//mmu04014(Ras signaling pathway)//mmu04060(Cytokine-cytokine receptor interaction)//mmu04068(FoxO signaling pathway)//mmu04151(PI3K-Akt signaling pathway)//mmu04210(Apoptosis)//mmu04650(Natural killer cell mediated cytotoxicity)//mmu04722(Neurotrophin signaling pathway)//mmu04932(Non-alcoholic fatty liver disease (NAFLD))//mmu04940(Type I diabetes mellitus)//mmu05…	GO:0005886(plasma membrane)//GO:0070062(extracellular exosome)//GO:0005576(extracellular region)//GO:0009986(cell surface)//GO:0005901(caveola)//GO:0009897(external side of plasma membrane)//GO:0016020(membrane)//GO:0048471(perinuclear region of cytoplasm)//GO:0005764(lysosome)//GO:0045121(membrane raft)//GO:0016021(integral component of membrane)//GO:0031410(cytoplasmic vesicle)//GO:0005634(nucl…	GO:0005164(tumor necrosis factor receptor binding)//GO:0005125(cytokine activity)//GO:0005123(death receptor binding)	GO:0097527(necroptotic signaling pathway)//GO:0070266(necroptotic process)//GO:0097190(apoptotic signaling pathway)//GO:0000122(negative regulation of transcription from RNA polymerase II promoter)//GO:0006955(immune response)//GO:0016525(negative regulation of angiogenesis)//GO:0046666(retinal cell programmed cell death)//GO:0030644(cellular chloride ion homeostasis)//GO:0048388(endosomal lumen …
Znf512b	ENSMUSG00000000823	protein_coding	-	chr2:181569148-181655660	44.3464	39.3939	0.170844	0.78455	0.997548
Dnajc5	ENSMUSG00000000826	protein_coding	+	chr2:181520484-181555133	39.1568	33.429	0.228163	0.6856	0.997548	13002	2610314I24Rik|AU018536|Csp	MGI:MGI:892995|Ensembl:ENSMUSG00000000826|Vega:OTTMUSG00000016739	2	2 H4|2 103.63 cM	DnaJ heat shock protein family (Hsp40) member C5	mmu04141(Protein processing in endoplasmic reticulum)	GO:0005886(plasma membrane)//GO:0070062(extracellular exosome)//GO:0016020(membrane)//GO:0005765(lysosomal membrane)//GO:0008021(synaptic vesicle)//GO:0005739(mitochondrion)//GO:0043195(terminal bouton)	GO:0043008(ATP-dependent protein binding)//GO:0005515(protein binding)//GO:0001948(glycoprotein binding)	GO:0043524(negative regulation of neuron apoptotic process)
Tpd52l2	ENSMUSG00000000827	protein_coding	+	chr2:181496611-181517966	61.7658	46.3384	0.414601	0.41665	0.997548	66314	2810411G23Rik|AU016537|C86069|D54	MGI:MGI:1913564|Ensembl:ENSMUSG00000000827|Vega:OTTMUSG00000016709	2	2|2 H4	tumor protein D52-like 2			GO:0044822(poly(A) RNA binding)	GO:0008150(biological_process)
Fmr1	ENSMUSG00000000838	protein_coding	+	chrX:68678484-68717963	22.8752	26.4977	-0.212079	0.6309	0.997548	14265	FMRP|Fmr-1	MGI:MGI:95564|Ensembl:ENSMUSG00000000838|Vega:OTTMUSG00000017748	X	X A7.1|X 34.83 cM	fragile X mental retardation syndrome 1	mmu03013(RNA transport)	GO:0043679(axon terminus)//GO:0043005(neuron projection)//GO:0005845(mRNA cap binding complex)//GO:0098794(postsynapse)//GO:0005654(nucleoplasm)//GO:0005844(polysome)//GO:0097386(glial cell projection)//GO:0044297(cell body)//GO:0032797(SMN complex)//GO:0010494(cytoplasmic stress granule)//GO:1990904(ribonucleoprotein complex)//GO:0005737(cytoplasm)//GO:0016020(membrane)//GO:0019034(viral replica…	GO:1990825(sequence-specific mRNA binding)//GO:0035197(siRNA binding)//GO:0035198(miRNA binding)//GO:0008266(poly(U) RNA binding)//GO:0044325(ion channel binding)//GO:0034046(poly(G) binding)//GO:0008017(microtubule binding)//GO:0002151(G-quadruplex RNA binding)//GO:0003676(nucleic acid binding)//GO:0045502(dynein binding)//GO:0043022(ribosome binding)//GO:0042802(identical protein binding)//GO:0…	GO:2001022(positive regulation of response to DNA damage stimulus)//GO:0060996(dendritic spine development)//GO:0046928(regulation of neurotransmitter secretion)//GO:1902416(positive regulation of mRNA binding)//GO:0043488(regulation of mRNA stability)//GO:1900453(negative regulation of long term synaptic depression)//GO:0045727(positive regulation of translation)//GO:0034644(cellular response to…
Bcl11a	ENSMUSG00000000861	protein_coding	+	chr11:24078055-24174123	0.31384	0.432299	-0.462001	1	1	14025	2810047E18Rik|BCL-11A|Ctip1|D930021L15Rik|Evi9|Evi9a|Evi9b|Evi9c|mKIAA1809	MGI:MGI:106190|Ensembl:ENSMUSG00000000861|Vega:OTTMUSG00000005291	11	11|11 A3.2	B cell CLL/lymphoma 11A (zinc finger protein)		GO:0014069(postsynaptic density)//GO:0005654(nucleoplasm)//GO:0005634(nucleus)//GO:0016604(nuclear body)//GO:0005737(cytoplasm)	GO:0003676(nucleic acid binding)//GO:0019901(protein kinase binding)//GO:0043565(sequence-specific DNA binding)//GO:0000978(RNA polymerase II core promoter proximal region sequence-specific DNA binding)//GO:0044212(transcription regulatory region DNA binding)//GO:0001078(transcriptional repressor activity, RNA polymerase II core promoter proximal region sequence-specific binding)//GO:0003714(tran…	GO:0010629(negative regulation of gene expression)//GO:1903860(negative regulation of dendrite extension)//GO:1904800(negative regulation of neuron remodeling)//GO:0010628(positive regulation of gene expression)//GO:0006351(transcription, DNA-templated)//GO:0030217(T cell differentiation)//GO:0022008(neurogenesis)//GO:0006366(transcription from RNA polymerase II promoter)//GO:0030183(B cell diffe…
Il4	ENSMUSG00000000869	protein_coding	-	chr11:53602981-53618669	0.422259	0	inf	1	1	16189	BSF-1|Il-4	MGI:MGI:96556|Ensembl:ENSMUSG00000000869|Vega:OTTMUSG00000005642	11	11 B1.3|11 31.97 cM	interleukin 4	mmu04060(Cytokine-cytokine receptor interaction)//mmu04151(PI3K-Akt signaling pathway)//mmu04630(Jak-STAT signaling pathway)//mmu04640(Hematopoietic cell lineage)//mmu04660(T cell receptor signaling pathway)//mmu04664(Fc epsilon RI signaling pathway)//mmu04672(Intestinal immune network for IgA production)//mmu05140(Leishmaniasis)//mmu05162(Measles)//mmu05310(Asthma)//mmu05320(Autoimmune thyroid d…	GO:0009897(external side of plasma membrane)//GO:0005576(extracellular region)//GO:0005615(extracellular space)	GO:0008083(growth factor activity)//GO:0005136(interleukin-4 receptor binding)//GO:0005126(cytokine receptor binding)//GO:0005125(cytokine activity)	GO:0002674(negative regulation of acute inflammatory response)//GO:0035745(T-helper 2 cell cytokine production)//GO:0070351(negative regulation of white fat cell proliferation)//GO:0045064(T-helper 2 cell differentiation)//GO:0042104(positive regulation of activated T cell proliferation)//GO:2000424(positive regulation of eosinophil chemotaxis)//GO:0042523(positive regulation of tyrosine phosphor…
Pxmp4	ENSMUSG00000000876	protein_coding	-	chr2:154585757-154603708	7.30199	4.62212	0.659736	0.28655	0.991826	59038	3010018P03Rik|Pmp24	MGI:MGI:1891701|Ensembl:ENSMUSG00000000876|Vega:OTTMUSG00000015921	2	2|2 H2	peroxisomal membrane protein 4	mmu04146(Peroxisome)	GO:0016020(membrane)//GO:0005777(peroxisome)//GO:0005778(peroxisomal membrane)//GO:0016021(integral component of membrane)	GO:0003674(molecular_function)	GO:0008150(biological_process)
Dlg3	ENSMUSG00000000881	protein_coding	+	chrX:100767721-100818410	13.2012	13.2794	-0.00852484	0.98435	0.997548	53310	Dlgh3|SAP102|mKIAA1232	MGI:MGI:1888986|Ensembl:ENSMUSG00000000881|Vega:OTTMUSG00000016499	X	X|X C2	discs, large homolog 3 (Drosophila)	mmu04390(Hippo signaling pathway)	GO:0005923(bicellular tight junction)//GO:0016323(basolateral plasma membrane)//GO:0005886(plasma membrane)//GO:0032281(AMPA glutamate receptor complex)//GO:0045202(synapse)//GO:0045211(postsynaptic membrane)//GO:0043198(dendritic shaft)//GO:0014069(postsynaptic density)//GO:0005737(cytoplasm)//GO:0043025(neuronal cell body)//GO:0005615(extracellular space)//GO:0005911(cell-cell junction)//GO:003…	GO:0019900(kinase binding)//GO:0031625(ubiquitin protein ligase binding)//GO:0019903(protein phosphatase binding)//GO:0004385(guanylate kinase activity)//GO:0019902(phosphatase binding)//GO:0030165(PDZ domain binding)//GO:0035255(ionotropic glutamate receptor binding)//GO:0005515(protein binding)//GO:0008022(protein C-terminus binding)//GO:0019904(protein domain specific binding)	GO:0043113(receptor clustering)//GO:0010923(negative regulation of phosphatase activity)//GO:0007268(chemical synaptic transmission)//GO:0097120(receptor localization to synapse)//GO:0007399(nervous system development)//GO:0045197(establishment or maintenance of epithelial cell apical/basal polarity)//GO:0001736(establishment of planar polarity)
Gnb1l	ENSMUSG00000000884	protein_coding	+	chr16:18498767-18566679	6.43755	3.98366	0.692418	0.35805	0.997548	13972	ESTM55|Gm16314|Me49f07|OTTMUSG00000033458|Wdr14|Wdvcf	MGI:MGI:1338057|Ensembl:ENSMUSG00000000884|Vega:OTTMUSG00000021511	16	16 A3|16 11.46 cM	guanine nucleotide binding protein (G protein), beta polypeptide 1-like		GO:0005737(cytoplasm)	GO:0003674(molecular_function)	GO:0035176(social behavior)
Dbh	ENSMUSG00000000889	protein_coding	+	chr2:27165232-27183200	0.420168	0.101404	2.05085	1	1	13166	-	MGI:MGI:94864|Ensembl:ENSMUSG00000000889|Vega:OTTMUSG00000011838	2	2 A3|2 19.29 cM	dopamine beta hydroxylase	mmu00350(Tyrosine metabolism)//mmu01100(Metabolic pathways)	GO:0016021(integral component of membrane)//GO:0045177(apical part of cell)//GO:0016020(membrane)//GO:0030425(dendrite)//GO:0030424(axon)//GO:0043196(varicosity)//GO:0045202(synapse)//GO:0005737(cytoplasm)//GO:0031410(cytoplasmic vesicle)//GO:0043195(terminal bouton)//GO:0016023(cytoplasmic, membrane-bounded vesicle)//GO:0043025(neuronal cell body)	GO:0031418(L-ascorbic acid binding)//GO:0004500(dopamine beta-monooxygenase activity)//GO:0005507(copper ion binding)//GO:0016491(oxidoreductase activity)//GO:0004497(monooxygenase activity)//GO:0003824(catalytic activity)//GO:0046872(metal ion binding)//GO:0016715(oxidoreductase activity, acting on paired donors, with incorporation or reduction of molecular oxygen, reduced ascorbate as one donor…	GO:0045907(positive regulation of vasoconstriction)//GO:0008542(visual learning)//GO:0042711(maternal behavior)//GO:0001975(response to amphetamine)//GO:0050900(leukocyte migration)//GO:0007613(memory)//GO:2001236(regulation of extrinsic apoptotic signaling pathway)//GO:0042593(glucose homeostasis)//GO:0007626(locomotory behavior)//GO:0042596(fear response)//GO:0042420(dopamine catabolic process)…
Mmp11	ENSMUSG00000000901	protein_coding	-	chr10:75923221-75932502	6.52405	46.3217	-2.82785	5e-05	0.00473102	17385	MMP-11|SL-3|ST3|Stmy3	MGI:MGI:97008|Ensembl:ENSMUSG00000000901|Vega:OTTMUSG00000031859	10	10 C1|10 38.62 cM	matrix metallopeptidase 11		GO:0005578(proteinaceous extracellular matrix)//GO:0031012(extracellular matrix)//GO:0005576(extracellular region)	GO:0008237(metallopeptidase activity)//GO:0008233(peptidase activity)//GO:0008270(zinc ion binding)//GO:0004222(metalloendopeptidase activity)//GO:0005509(calcium ion binding)//GO:0046872(metal ion binding)//GO:0016787(hydrolase activity)	GO:0030198(extracellular matrix organization)//GO:0071711(basement membrane organization)//GO:0030574(collagen catabolic process)//GO:0045599(negative regulation of fat cell differentiation)//GO:0030199(collagen fibril organization)//GO:0006508(proteolysis)//GO:0007275(multicellular organism development)
Smarcb1	ENSMUSG00000000902	protein_coding	-	chr10:75896768-75922540	20.0344	21.8844	-0.127421	0.81035	0.997548	20587	AU020204|Baf47|Ini1|SNF5/INI1|Snf5	MGI:MGI:1328366|Ensembl:ENSMUSG00000000902|Vega:OTTMUSG00000031849	10	10|10 C1	SWI/SNF related, matrix associated, actin dependent regulator of chromatin, subfamily b, member 1		GO:0071565(nBAF complex)//GO:0071564(npBAF complex)//GO:0000790(nuclear chromatin)//GO:0001741(XY body)//GO:0043234(protein complex)//GO:0000228(nuclear chromosome)//GO:0016514(SWI/SNF complex)//GO:0005730(nucleolus)//GO:0005654(nucleoplasm)//GO:0005634(nucleus)//GO:0090544(BAF-type complex)	GO:0030957(Tat protein binding)//GO:0031492(nucleosomal DNA binding)//GO:0005515(protein binding)//GO:0000978(RNA polymerase II core promoter proximal region sequence-specific DNA binding)//GO:0003677(DNA binding)//GO:0001164(RNA polymerase I CORE element sequence-specific DNA binding)//GO:0000980(RNA polymerase II distal enhancer sequence-specific DNA binding)//GO:0002039(p53 binding)//GO:000371…	GO:0006337(nucleosome disassembly)//GO:0016568(chromatin modification)//GO:0001835(blastocyst hatching)//GO:1900113(negative regulation of histone H3-K9 trimethylation)//GO:0008285(negative regulation of cell proliferation)//GO:1901838(positive regulation of transcription of nuclear large rRNA transcript from RNA polymerase I promoter)//GO:2000617(positive regulation of histone H3-K9 acetylation)…
Vpreb3	ENSMUSG00000000903	protein_coding	+	chr10:75943056-75949657	0.280621	0	inf	1	1	22364	8HS-20|AI528709|Vpreb-3	MGI:MGI:98938|Ensembl:ENSMUSG00000000903|Vega:OTTMUSG00000016465	10	10|10 C	pre-B lymphocyte gene 3		GO:0005783(endoplasmic reticulum)//GO:0005615(extracellular space)	GO:0003674(molecular_function)	GO:0006955(immune response)//GO:0051025(negative regulation of immunoglobulin secretion)//GO:0002377(immunoglobulin production)
Hip1r	ENSMUSG00000000915	protein_coding	+	chr5:123973627-124003211	13.0431	9.14958	0.511506	0.39195	0.997548	29816	AA410023|mKIAA0655	MGI:MGI:1352504|Ensembl:ENSMUSG00000000915|Vega:OTTMUSG00000035912	5	5|5 F	huntingtin interacting protein 1 related		GO:0030136(clathrin-coated vesicle)//GO:0016020(membrane)//GO:0043231(intracellular membrane-bounded organelle)//GO:0031410(cytoplasmic vesicle)//GO:0005905(clathrin-coated pit)//GO:0005856(cytoskeleton)//GO:0005737(cytoplasm)	GO:0005515(protein binding)//GO:0035091(phosphatidylinositol binding)//GO:0003779(actin binding)//GO:0030276(clathrin binding)//GO:0005543(phospholipid binding)	GO:0006897(endocytosis)//GO:0006915(apoptotic process)//GO:0006898(receptor-mediated endocytosis)//GO:0072583(clathrin-mediated endocytosis)
Nsun5	ENSMUSG00000000916	protein_coding	+	chr5:135369952-135394546	17.4504	16.8019	0.0546343	0.94825	0.997548	100609	9830109N13Rik|AI326939|Nol1r|Wbscr20|Wbscr20a	MGI:MGI:2140844|Ensembl:ENSMUSG00000000916|Vega:OTTMUSG00000024361	5	5|5 G2	NOL1/NOP2/Sun domain family, member 5		GO:0005730(nucleolus)//GO:0005634(nucleus)	GO:0034807(4,5-dihydroxybenzo(a)pyrene methyltransferase activity)//GO:0043827(tRNA (adenine-57, 58-N(1)-) methyltransferase activity)//GO:0016274(protein-arginine N-methyltransferase activity)//GO:0008172(S-methyltransferase activity)//GO:0051995(Se-methyltransferase activity)//GO:0043777(cobalt-precorrin-7 C15-methyltransferase activity)//GO:0043803(hydroxyneurosporene-O-methyltransferase activ…	GO:0006364(rRNA processing)//GO:0070475(rRNA base methylation)//GO:0032259(methylation)
Top1mt	ENSMUSG00000000934	protein_coding	-	chr15:75657034-75678800	7.0278	7.05456	-0.00548209	0.99355	0.9988	72960	2900052H09Rik	MGI:MGI:1920210|Ensembl:ENSMUSG00000000934|Vega:OTTMUSG00000028073	15	15|15 E1	DNA topoisomerase 1, mitochondrial		GO:0042645(mitochondrial nucleoid)//GO:0005739(mitochondrion)//GO:0005634(nucleus)//GO:0005694(chromosome)	GO:0016853(isomerase activity)//GO:0003917(DNA topoisomerase type I activity)//GO:0003918(DNA topoisomerase type II (ATP-hydrolyzing) activity)//GO:0003677(DNA binding)//GO:0003916(DNA topoisomerase activity)	GO:0006265(DNA topological change)//GO:0006260(DNA replication)
Hoxa10	ENSMUSG00000000938	protein_coding	-	chr6:52231196-52240854	188.774	64.7796	1.54305	0.00345	0.109203	15395	Hox-1.8|Hoxa-10	MGI:MGI:96171|Ensembl:ENSMUSG00000000938|Vega:OTTMUSG00000018886	6	6 B3|6 25.4 cM	homeobox A10	mmu05202(Transcriptional misregulation in cancer)	GO:0005667(transcription factor complex)//GO:0005634(nucleus)//GO:0005737(cytoplasm)	GO:0001077(transcriptional activator activity, RNA polymerase II core promoter proximal region sequence-specific binding)//GO:0043565(sequence-specific DNA binding)//GO:0000978(RNA polymerase II core promoter proximal region sequence-specific DNA binding)//GO:0003677(DNA binding)//GO:0042826(histone deacetylase binding)	GO:0007338(single fertilization)//GO:0030326(embryonic limb morphogenesis)//GO:0008584(male gonad development)//GO:0001501(skeletal system development)//GO:0006351(transcription, DNA-templated)//GO:0007283(spermatogenesis)//GO:0060065(uterus development)//GO:0009952(anterior/posterior pattern specification)//GO:0007275(multicellular organism development)//GO:0010468(regulation of gene expression)…
Hoxa4	ENSMUSG00000000942	protein_coding	-	chr6:52162350-52221854	0.36441	0.353008	0.0458632	1	1	15401	AV206827|Hox-1.4	MGI:MGI:96176|Ensembl:ENSMUSG00000000942|Vega:OTTMUSG00000018878	6	6 B3|6 25.4 cM	homeobox A4		GO:0005634(nucleus)	GO:0043565(sequence-specific DNA binding)//GO:0003677(DNA binding)//GO:0003700(transcription factor activity, sequence-specific DNA binding)	GO:0007275(multicellular organism development)//GO:0009952(anterior/posterior pattern specification)//GO:0006351(transcription, DNA-templated)//GO:0006355(regulation of transcription, DNA-templated)//GO:0048704(embryonic skeletal system morphogenesis)
Snrpn	ENSMUSG00000000948	protein_coding	-	chr7:59982494-60140219	5.35351	3.48371	0.619859	0.30395	0.997548	20646	2410045I01Rik|HCERN3|Peg4|Pwcr1|SMN	MGI:MGI:98347|Ensembl:ENSMUSG00000102252|Vega:OTTMUSG00000042349	7	7 C|7 34.04 cM	small nuclear ribonucleoprotein N		GO:0030529(intracellular ribonucleoprotein complex)//GO:0046540(U4/U6 x U5 tri-snRNP complex)//GO:0005682(U5 snRNP)//GO:0005685(U1 snRNP)//GO:0071004(U2-type prespliceosome)//GO:0005687(U4 snRNP)//GO:0005686(U2 snRNP)//GO:0071013(catalytic step 2 spliceosome)//GO:0005634(nucleus)//GO:0005737(cytoplasm)	GO:0003723(RNA binding)	GO:0000398(mRNA splicing, via spliceosome)
Mmp14	ENSMUSG00000000957	protein_coding	+	chr14:54431603-54441258	62.5129	72.7399	-0.218592	0.5813	0.997548	17387	AI325305|MMP-X1|MT-MMP-1|MT1-MMP|sabe	MGI:MGI:101900|Ensembl:ENSMUSG00000000957|Vega:OTTMUSG00000053900	14	14 C2|14 27.79 cM	matrix metallopeptidase 14 (membrane-inserted)	mmu04668(TNF signaling pathway)//mmu04912(GnRH signaling pathway)	GO:0044354(macropinosome)//GO:0005886(plasma membrane)//GO:0016020(membrane)//GO:0016021(integral component of membrane)//GO:0005737(cytoplasm)//GO:0031410(cytoplasmic vesicle)//GO:0031012(extracellular matrix)//GO:0005925(focal adhesion)	GO:0008237(metallopeptidase activity)//GO:0008233(peptidase activity)//GO:0008270(zinc ion binding)//GO:0004222(metalloendopeptidase activity)//GO:0016504(peptidase activator activity)//GO:0005178(integrin binding)//GO:0016787(hydrolase activity)//GO:0046872(metal ion binding)//GO:0005509(calcium ion binding)	GO:0045579(positive regulation of B cell differentiation)//GO:0030574(collagen catabolic process)//GO:0045746(negative regulation of Notch signaling pathway)//GO:0097094(craniofacial suture morphogenesis)//GO:0001958(endochondral ossification)//GO:0048701(embryonic cranial skeleton morphogenesis)//GO:0030307(positive regulation of cell growth)//GO:0016477(cell migration)//GO:0035988(chondrocyte p…
Slc7a7	ENSMUSG00000000958	protein_coding	-	chr14:54360840-54409472	6.00247	4.64119	0.371062	0.7489	0.997548	20540	AI790233|my+lat1	MGI:MGI:1337120|Ensembl:ENSMUSG00000000958|Vega:OTTMUSG00000053898	14	14|14 C1	solute carrier family 7 (cationic amino acid transporter, y+ system), member 7	mmu04974(Protein digestion and absorption)	GO:0016020(membrane)//GO:0005886(plasma membrane)//GO:0005887(integral component of plasma membrane)//GO:0016021(integral component of membrane)	GO:0015174(basic amino acid transmembrane transporter activity)//GO:0015297(antiporter activity)//GO:0015171(amino acid transmembrane transporter activity)//GO:0015179(L-amino acid transmembrane transporter activity)	GO:0006865(amino acid transport)//GO:0000821(regulation of arginine metabolic process)//GO:0003333(amino acid transmembrane transport)//GO:0006810(transport)
Oxa1l	ENSMUSG00000000959	protein_coding	+	chr14:54360840-54409472	28.7679	19.8055	0.538558	0.2271	0.953561	69089	1810020M02Rik|AI894287	MGI:MGI:1916339|Ensembl:ENSMUSG00000000959|Vega:OTTMUSG00000053878	14	14|14 C2	oxidase assembly 1-like	mmu03060(Protein export)	GO:0005743(mitochondrial inner membrane)//GO:0016020(membrane)//GO:0043234(protein complex)//GO:0032592(integral component of mitochondrial membrane)//GO:0016021(integral component of membrane)//GO:0005739(mitochondrion)//GO:0031966(mitochondrial membrane)	GO:0097177(mitochondrial ribosome binding)//GO:0042803(protein homodimerization activity)	GO:0032981(mitochondrial respiratory chain complex I assembly)//GO:0033615(mitochondrial proton-transporting ATP synthase complex assembly)//GO:0051354(negative regulation of oxidoreductase activity)//GO:0051262(protein tetramerization)//GO:0097031(mitochondrial respiratory chain complex I biogenesis)//GO:0051205(protein insertion into membrane)//GO:0009060(aerobic respiration)//GO:0032780(negati…
Heatr6	ENSMUSG00000000976	protein_coding	+	chr11:83753695-83783754	8.16175	7.92489	0.0424881	0.92655	0.997548	217026	2700008B19Rik|BB135312|BB249351	MGI:MGI:1919790|Ensembl:ENSMUSG00000000976|Vega:OTTMUSG00000000978	11	11|11 B5	HEAT repeat containing 6		GO:0005575(cellular_component)	GO:0044822(poly(A) RNA binding)	GO:0008150(biological_process)
Ccl3	ENSMUSG00000000982	protein_coding	-	chr11:83647843-83649355	0.595851	0.325234	0.873475	1	1	20302	AI323804|G0S19-1|LD78alpha|MIP-1alpha|MIP1-(a)|MIP1-alpha|Mip1a|Scya3	MGI:MGI:98260|Ensembl:ENSMUSG00000000982|Vega:OTTMUSG00000000991	11	11 C|11 51.04 cM	chemokine (C-C motif) ligand 3	mmu04060(Cytokine-cytokine receptor interaction)//mmu04062(Chemokine signaling pathway)//mmu04620(Toll-like receptor signaling pathway)//mmu05132(Salmonella infection)//mmu05142(Chagas disease (American trypanosomiasis))//mmu05323(Rheumatoid arthritis)	GO:0005576(extracellular region)//GO:0005615(extracellular space)	GO:0048020(CCR chemokine receptor binding)//GO:0005515(protein binding)//GO:0008009(chemokine activity)//GO:0005125(cytokine activity)	GO:0007204(positive regulation of cytosolic calcium ion concentration)//GO:0048246(macrophage chemotaxis)//GO:0030595(leukocyte chemotaxis)//GO:0050718(positive regulation of interleukin-1 beta secretion)//GO:0006955(immune response)//GO:0032760(positive regulation of tumor necrosis factor production)//GO:0048247(lymphocyte chemotaxis)//GO:0045944(positive regulation of transcription from RNA pol…
Wfdc18	ENSMUSG00000000983	protein_coding	+	chr11:83709014-83711348	0.716214	2.85595	-1.99551	0.58205	0.997548	14038	Expi|Kal1|WDNM1	MGI:MGI:107506|Ensembl:ENSMUSG00000000983|Vega:OTTMUSG00000000970	11	11|11 C	WAP four-disulfide core domain 18		GO:0005576(extracellular region)	GO:0030414(peptidase inhibitor activity)	GO:0010466(negative regulation of peptidase activity)
Icam4	ENSMUSG00000001014	protein_coding	+	chr9:21015959-21039036	0.172227	0.0914061	0.913948	1	1	78369	1810015M19Rik|Cd242|ICAM-4	MGI:MGI:1925619|Ensembl:ENSMUSG00000001014	9	9 A3|9 7.69 cM	intercellular adhesion molecule 4, Landsteiner-Wiener blood group		GO:0005886(plasma membrane)//GO:0005887(integral component of plasma membrane)//GO:0005576(extracellular region)//GO:0016020(membrane)//GO:0016021(integral component of membrane)//GO:0005615(extracellular space)//GO:0005737(cytoplasm)	GO:0005178(integrin binding)	GO:0007155(cell adhesion)//GO:0016337(single organismal cell-cell adhesion)
Ilf2	ENSMUSG00000001016	protein_coding	+	chr3:90476200-90491033	36.4393	21.9614	0.73053	0.1461	0.82829	67781	6230405A16Rik|TEG-267|Tex261|Tex267	MGI:MGI:1915031|Ensembl:ENSMUSG00000001016|Vega:OTTMUSG00000052750	3	3|3 F2	interleukin enhancer binding factor 2		GO:0030529(intracellular ribonucleoprotein complex)//GO:0016020(membrane)//GO:0005730(nucleolus)//GO:0005654(nucleoplasm)//GO:0005634(nucleus)//GO:0005737(cytoplasm)	GO:0005524(ATP binding)//GO:0003723(RNA binding)//GO:0003725(double-stranded RNA binding)//GO:0044822(poly(A) RNA binding)//GO:0003677(DNA binding)//GO:0016740(transferase activity)	GO:0006955(immune response)//GO:0006351(transcription, DNA-templated)//GO:0006355(regulation of transcription, DNA-templated)//GO:0045893(positive regulation of transcription, DNA-templated)
Chtop	ENSMUSG00000001017	protein_coding	-	chr3:90498955-90509498	62.2436	46.4991	0.420723	0.29575	0.997548	66511	2500003M10Rik|Fop|Srag	MGI:MGI:1913761|Ensembl:ENSMUSG00000001017|Vega:OTTMUSG00000021869	3	3|3 F2	chromatin target of PRMT1		GO:0005634(nucleus)	GO:0003723(RNA binding)//GO:0005515(protein binding)	GO:0006351(transcription, DNA-templated)//GO:0006355(regulation of transcription, DNA-templated)
Snapin	ENSMUSG00000001018	protein_coding	-	chr3:90476200-90491033	16.1846	16.5591	-0.0329943	0.97015	0.997548	20615	25kDa|AA407989|AV026596|Bloc1s7|Snap25bp|Snapap	MGI:MGI:1333745|Ensembl:ENSMUSG00000001018|Vega:OTTMUSG00000022106	3	3|3 F1	SNAP-associated protein		GO:0016020(membrane)//GO:0031083(BLOC-1 complex)//GO:0048471(perinuclear region of cytoplasm)//GO:0005794(Golgi apparatus)//GO:0005829(cytosol)//GO:0045202(synapse)//GO:0008021(synaptic vesicle)//GO:0030054(cell junction)//GO:0031410(cytoplasmic vesicle)//GO:0005730(nucleolus)//GO:0005737(cytoplasm)//GO:0030141(secretory granule)	GO:0000149(SNARE binding)//GO:0005515(protein binding)	GO:0007040(lysosome organization)//GO:0016188(synaptic vesicle maturation)//GO:1902774(late endosome to lysosome transport)//GO:0006886(intracellular protein transport)//GO:0017156(calcium ion regulated exocytosis)//GO:0007042(lysosomal lumen acidification)//GO:0016079(synaptic vesicle exocytosis)//GO:0097352(autophagosome maturation)//GO:0048490(anterograde synaptic vesicle transport)//GO:005160…
S100a4	ENSMUSG00000001020	protein_coding	+	chr3:90603769-90606045	25.9117	6.48933	1.99746	0.01225	0.241103	20198	18A2|42a|Capl|FSp1|Mts1|PeL98|metastasin|pk9a	MGI:MGI:1330282|Ensembl:ENSMUSG00000001020|Vega:OTTMUSG00000022114	3	3 39.27 cM|3 F1-F2	S100 calcium binding protein A4		GO:0043005(neuron projection)//GO:0005634(nucleus)//GO:0005615(extracellular space)//GO:0070062(extracellular exosome)//GO:0048471(perinuclear region of cytoplasm)	GO:0048306(calcium-dependent protein binding)//GO:0003779(actin binding)//GO:0042802(identical protein binding)//GO:0050786(RAGE receptor binding)//GO:0044822(poly(A) RNA binding)//GO:0046872(metal ion binding)//GO:0005515(protein binding)//GO:0005509(calcium ion binding)	GO:0043123(positive regulation of I-kappaB kinase/NF-kappaB signaling)
S100a3	ENSMUSG00000001021	protein_coding	+	chr3:90600214-90602702	0.234997	0	inf	1	1	20197	S100E	MGI:MGI:1338849|Ensembl:ENSMUSG00000001021|Vega:OTTMUSG00000052753	3	3 39.26 cM|3 F1-F2	S100 calcium binding protein A3		GO:0005730(nucleolus)//GO:0005737(cytoplasm)	GO:0008270(zinc ion binding)//GO:0005509(calcium ion binding)//GO:0046872(metal ion binding)
S100a5	ENSMUSG00000001023	protein_coding	+	chr3:90608522-90611780	0	0	0	1	1	20199	S100D9	MGI:MGI:1338915|Ensembl:ENSMUSG00000001023|Vega:OTTMUSG00000022120	3	3 39.27 cM|3 F1-F2	S100 calcium binding protein A5		GO:0005634(nucleus)//GO:0043025(neuronal cell body)	GO:0005507(copper ion binding)//GO:0008270(zinc ion binding)//GO:0046872(metal ion binding)//GO:0005509(calcium ion binding)//GO:0042803(protein homodimerization activity)	GO:0008150(biological_process)
S100a6	ENSMUSG00000001025	protein_coding	+	chr3:90612893-90624152	273.12	54.3657	2.32876	5e-05	0.00473102	20200	2A9|5B10|CALCYCLIN|Cacy|PRA	MGI:MGI:1339467|Ensembl:ENSMUSG00000001025|Vega:OTTMUSG00000052755	3	3 39.35 cM|3 F1-F2	S100 calcium binding protein A6 (calcyclin)		GO:0005886(plasma membrane)//GO:0070062(extracellular exosome)//GO:0005635(nuclear envelope)//GO:0016020(membrane)//GO:0048471(perinuclear region of cytoplasm)//GO:0001726(ruffle)//GO:0005829(cytosol)//GO:0005634(nucleus)//GO:0031234(extrinsic component of cytoplasmic side of plasma membrane)//GO:0005737(cytoplasm)	GO:0008270(zinc ion binding)//GO:0048306(calcium-dependent protein binding)//GO:0042803(protein homodimerization activity)//GO:0044548(S100 protein binding)//GO:0005523(tropomyosin binding)//GO:0015075(ion transmembrane transporter activity)//GO:0046872(metal ion binding)//GO:0005515(protein binding)//GO:0005509(calcium ion binding)
Scn4a	ENSMUSG00000001027	protein_coding	-	chr11:106349454-106353288	0.00979062	0.10978	-3.48708	1	1	110880	Nav1.4|SkM1|mH2	MGI:MGI:98250|Ensembl:ENSMUSG00000001027|Vega:OTTMUSG00000003417	11	11 E1|11 68.91 cM	sodium channel, voltage-gated, type IV, alpha		GO:0016020(membrane)//GO:0005886(plasma membrane)//GO:0016021(integral component of membrane)//GO:0001518(voltage-gated sodium channel complex)	GO:0005272(sodium channel activity)//GO:0005244(voltage-gated ion channel activity)//GO:0005248(voltage-gated sodium channel activity)//GO:0005216(ion channel activity)	GO:0034765(regulation of ion transmembrane transport)//GO:0006812(cation transport)//GO:0006813(potassium ion transport)//GO:0015871(choline transport)//GO:0006814(sodium ion transport)//GO:0055085(transmembrane transport)//GO:0006810(transport)//GO:0019228(neuronal action potential)//GO:0086010(membrane depolarization during action potential)//GO:0006811(ion transport)
Icam2	ENSMUSG00000001029	protein_coding	-	chr11:106377655-106388075	12.2597	6.45002	0.92655	0.10375	0.723592	15896	CD102|Icam-2|Ly-60	MGI:MGI:96394|Ensembl:ENSMUSG00000001029|Vega:OTTMUSG00000003420	11	11 E1|11 69.09 cM	intercellular adhesion molecule 2	mmu04514(Cell adhesion molecules (CAMs))//mmu04650(Natural killer cell mediated cytotoxicity)	GO:0001931(uropod)//GO:0005887(integral component of plasma membrane)//GO:0016020(membrane)//GO:0071944(cell periphery)//GO:0005886(plasma membrane)//GO:0070062(extracellular exosome)//GO:0016021(integral component of membrane)	GO:0005515(protein binding)//GO:0005178(integrin binding)	GO:0007155(cell adhesion)//GO:0016337(single organismal cell-cell adhesion)
Mapk7	ENSMUSG00000001034	protein_coding	-	chr11:61485430-61494406	10.1786	8.1111	0.327566	0.7179	0.997548	23939	BMK-1|BMK1|ERK-5|ERK5|Erk5-T|PRKM7	MGI:MGI:1346347|Ensembl:ENSMUSG00000001034|Vega:OTTMUSG00000005833	11	11|11 B2	mitogen-activated protein kinase 7	mmu04010(MAPK signaling pathway)//mmu04540(Gap junction)//mmu04722(Neurotrophin signaling pathway)//mmu04912(GnRH signaling pathway)//mmu04921(Oxytocin signaling pathway)//mmu05206(MicroRNAs in cancer)	GO:0005654(nucleoplasm)//GO:0005634(nucleus)//GO:0016605(PML body)//GO:0005737(cytoplasm)//GO:0005829(cytosol)	GO:0051019(mitogen-activated protein kinase binding)//GO:0004674(protein serine/threonine kinase activity)//GO:0004672(protein kinase activity)//GO:0004707(MAP kinase activity)//GO:0000166(nucleotide binding)//GO:0016301(kinase activity)//GO:0005515(protein binding)//GO:0005524(ATP binding)//GO:0016740(transferase activity)	GO:0071363(cellular response to growth factor stimulus)//GO:0045765(regulation of angiogenesis)//GO:0016310(phosphorylation)//GO:0070301(cellular response to hydrogen peroxide)//GO:0043407(negative regulation of MAP kinase activity)//GO:0043066(negative regulation of apoptotic process)//GO:2000352(negative regulation of endothelial cell apoptotic process)//GO:0051247(positive regulation of protei…
Epn2	ENSMUSG00000001036	protein_coding	-	chr11:61514362-61579687	15.0061	9.81158	0.612994	0.16025	0.856377	13855	9530051D10Rik|AA536924|Ibp2	MGI:MGI:1333766|Ensembl:ENSMUSG00000001036|Vega:OTTMUSG00000005838	11	11|11 B2	epsin 2	mmu04144(Endocytosis)	GO:0005654(nucleoplasm)//GO:0043231(intracellular membrane-bounded organelle)//GO:0030128(clathrin coat of endocytic vesicle)//GO:0005794(Golgi apparatus)//GO:0005737(cytoplasm)	GO:0008289(lipid binding)	GO:0006897(endocytosis)//GO:0007219(Notch signaling pathway)//GO:0030100(regulation of endocytosis)//GO:0048568(embryonic organ development)//GO:0001701(in utero embryonic development)
B9d1	ENSMUSG00000001039	protein_coding	+	chr11:61505143-61512931	23.8758	13.9312	0.777232	0.13865	0.807263	27078	AW045994|B9|Eppb9	MGI:MGI:1351471|Ensembl:ENSMUSG00000001039|Vega:OTTMUSG00000005834	11	11|11 B2	B9 protein domain 1		GO:0005929(cilium)//GO:0016020(membrane)//GO:0042995(cell projection)//GO:0035869(ciliary transition zone)//GO:0005813(centrosome)//GO:0036038(MKS complex)//GO:0036064(ciliary basal body)//GO:0005856(cytoskeleton)//GO:0005737(cytoplasm)	GO:0008158(hedgehog receptor activity)//GO:0005515(protein binding)	GO:0060563(neuroepithelial cell differentiation)//GO:0042384(cilium assembly)//GO:0042733(embryonic digit morphogenesis)//GO:0032880(regulation of protein localization)//GO:0030030(cell projection organization)//GO:0001944(vasculature development)//GO:0001701(in utero embryonic development)//GO:0060271(cilium morphogenesis)//GO:0043010(camera-type eye development)//GO:0007224(smoothened signaling…
Sec24b	ENSMUSG00000001052	protein_coding	-	chr3:129982758-130061553	31.6926	26.3207	0.267945	0.61705	0.997548	99683	AI605202|SEC24	MGI:MGI:2139764|Ensembl:ENSMUSG00000001052|Vega:OTTMUSG00000036442	3	3|3 G3	Sec24 related gene family, member B (S. cerevisiae)	mmu04141(Protein processing in endoplasmic reticulum)	GO:0030127(COPII vesicle coat)//GO:0030134(ER to Golgi transport vesicle)	GO:0005515(protein binding)	GO:0035909(aorta morphogenesis)//GO:0072358(cardiovascular system development)//GO:0003151(outflow tract morphogenesis)//GO:0060088(auditory receptor cell stereocilium organization)//GO:0060982(coronary artery morphogenesis)//GO:0060425(lung morphogenesis)//GO:0060463(lung lobe morphogenesis)//GO:1901301(regulation of cargo loading into COPII-coated vesicle)//GO:0021747(cochlear nucleus developme…
N4bp3	ENSMUSG00000001053	protein_coding	-	chr11:51289919-52286179	11.2475	12.494	-0.151624	0.93105	0.997548	212706	C330016O10Rik	MGI:MGI:2442218|Ensembl:ENSMUSG00000001053|Vega:OTTMUSG00000005606	11	11|11 B1.3	NEDD4 binding protein 3		GO:0016020(membrane)//GO:0031410(cytoplasmic vesicle)	GO:0005515(protein binding)	GO:0008150(biological_process)
Rmnd5b	ENSMUSG00000001054	protein_coding	-	chr11:51289919-52286179	25.3734	20.8642	0.282291	0.8845	0.997548	66089	0610039K22Rik|Gid2	MGI:MGI:1913339|Ensembl:ENSMUSG00000001054|Vega:OTTMUSG00000005605	11	11|11 B1.3	required for meiotic nuclear division 5 homolog B		GO:0005575(cellular_component)	GO:0003674(molecular_function)	GO:0008150(biological_process)
Nhp2	ENSMUSG00000001056	protein_coding	+	chr11:51289919-52286179	68.3666	52.9364	0.369032	0.8935	0.997548	52530	2410130M07Rik|D11Ertd175e|Nola2	MGI:MGI:1098547|Ensembl:ENSMUSG00000001056|Vega:OTTMUSG00000005610	11	11 B1.3|11 31.14 cM	NHP2 ribonucleoprotein	mmu03008(Ribosome biogenesis in eukaryotes)	GO:0030529(intracellular ribonucleoprotein complex)//GO:0005697(telomerase holoenzyme complex)//GO:0031429(box H/ACA snoRNP complex)//GO:0000784(nuclear chromosome, telomeric region)//GO:0090661(box H/ACA telomerase RNP complex)//GO:0005730(nucleolus)//GO:0005654(nucleoplasm)//GO:0005634(nucleus)//GO:0005737(cytoplasm)	GO:0034513(box H/ACA snoRNA binding)//GO:0003723(RNA binding)//GO:0070034(telomerase RNA binding)//GO:0005515(protein binding)//GO:0044822(poly(A) RNA binding)	GO:0031120(snRNA pseudouridine synthesis)//GO:1904874(positive regulation of telomerase RNA localization to Cajal body)//GO:0006412(translation)//GO:0000469(cleavage involved in rRNA processing)//GO:0042254(ribosome biogenesis)//GO:0006364(rRNA processing)//GO:0000470(maturation of LSU-rRNA)//GO:0031118(rRNA pseudouridine synthesis)
Vps9d1	ENSMUSG00000001062	protein_coding	-	chr8:119910359-124345724	9.81865	10.0308	-0.0308457	0.9676	0.997548	72325	1300018I17Rik|2410004N05Rik|5DOS1|Vsp9d1	MGI:MGI:1914143|Ensembl:ENSMUSG00000001062|Vega:OTTMUSG00000030130	8	8|8 E1	VPS9 domain containing 1			GO:0003674(molecular_function)	GO:0008150(biological_process)
Zfp276	ENSMUSG00000001065	protein_coding	+	chr8:119910359-124345724	12.6696	13.4156	-0.0825303	0.92155	0.997548	57247	AW048709|D8Ertd370e|D8Ertd377e|Znf276	MGI:MGI:1888495|Ensembl:ENSMUSG00000001065|Vega:OTTMUSG00000022150	8	8 E1|8 72.09 cM	zinc finger protein (C2H2 type) 276		GO:0005634(nucleus)	GO:0003676(nucleic acid binding)//GO:0008270(zinc ion binding)//GO:0003677(DNA binding)//GO:0046872(metal ion binding)	GO:0006351(transcription, DNA-templated)//GO:0006355(regulation of transcription, DNA-templated)
C1ql4	ENSMUSG00000001076	protein_coding	-	chr15:99084685-99087817	0.177225	0.191318	-0.110391	1	1	239659	C1qtnf11|CTRP11	MGI:MGI:3579909|Ensembl:ENSMUSG00000001076	15	15|15 F1	complement component 1, q subcomponent-like 4		GO:0005581(collagen trimer)//GO:0005576(extracellular region)//GO:0005615(extracellular space)	GO:0005515(protein binding)//GO:0042802(identical protein binding)	GO:0048147(negative regulation of fibroblast proliferation)//GO:0070373(negative regulation of ERK1 and ERK2 cascade)//GO:0045599(negative regulation of fat cell differentiation)
Mfsd10	ENSMUSG00000001082	protein_coding	-	chr5:34633641-34637212	43.5371	29.699	0.551829	0.26075	0.966998	68294	0610009O03Rik|Tetran	MGI:MGI:1915544|Ensembl:ENSMUSG00000001082|Vega:OTTMUSG00000023147	5	5|5 B2	major facilitator superfamily domain containing 10		GO:0016020(membrane)//GO:0016021(integral component of membrane)//GO:0031526(brush border membrane)//GO:0030659(cytoplasmic vesicle membrane)	GO:0008493(tetracycline transporter activity)//GO:0008514(organic anion transmembrane transporter activity)//GO:0005215(transporter activity)	GO:0055085(transmembrane transport)//GO:0006810(transport)//GO:0006915(apoptotic process)//GO:0043252(sodium-independent organic anion transport)//GO:0015904(tetracycline transport)
Luzp1	ENSMUSG00000001089	protein_coding	+	chr4:136469760-136602723	16.9437	15.8455	0.0966799	0.8611	0.997548	269593	2700072H04Rik|AI266952|Luzp|mFLJ00226	MGI:MGI:107629|Ensembl:ENSMUSG00000001089|Vega:OTTMUSG00000009704	4	4 D3|4 68.8 cM	leucine zipper protein 1		GO:0016020(membrane)//GO:0005634(nucleus)//GO:0070062(extracellular exosome)	GO:0003674(molecular_function)	GO:0021503(neural fold bending)//GO:0060840(artery development)//GO:0003281(ventricular septum development)
Slc13a2	ENSMUSG00000001095	protein_coding	-	chr11:78394484-78422217	0.421022	0.17239	1.28822	1	1	20500	Nadc1|mNaDC-1	MGI:MGI:1276558|Ensembl:ENSMUSG00000001095|Vega:OTTMUSG00000000151	11	11 B5|11 46.74 cM	solute carrier family 13 (sodium-dependent dicarboxylate transporter), member 2		GO:0016020(membrane)//GO:0016021(integral component of membrane)//GO:0005887(integral component of plasma membrane)//GO:0070062(extracellular exosome)	GO:0015361(low-affinity sodium:dicarboxylate symporter activity)//GO:0005215(transporter activity)//GO:0015293(symporter activity)	GO:0006814(sodium ion transport)//GO:0055085(transmembrane transport)//GO:0006810(transport)//GO:0006811(ion transport)
Kctd10	ENSMUSG00000001098	protein_coding	-	chr5:114314940-114380515	30.9296	18.0202	0.779375	0.0863	0.667392	330171	AW536343|C87062|mBACURD3	MGI:MGI:2141207|Ensembl:ENSMUSG00000001098|Vega:OTTMUSG00000014437	5	5|5 F	potassium channel tetramerisation domain containing 10		GO:0005654(nucleoplasm)//GO:0005634(nucleus)//GO:0036038(MKS complex)//GO:0005737(cytoplasm)	GO:0005515(protein binding)	GO:0051260(protein homooligomerization)//GO:0008150(biological_process)
Poldip2	ENSMUSG00000001100	protein_coding	+	chr11:78512192-78522736	35.2374	25.6606	0.457552	0.28215	0.988751	67811	1300003F06Rik|Pdip38	MGI:MGI:1915061|Ensembl:ENSMUSG00000001100|Vega:OTTMUSG00000000137	11	11|11 B5	polymerase (DNA-directed), delta interacting protein 2		GO:0042645(mitochondrial nucleoid)//GO:0005739(mitochondrion)//GO:0005634(nucleus)	GO:0030674(protein binding, bridging)//GO:0003677(DNA binding)	GO:0070584(mitochondrion morphogenesis)//GO:0016242(negative regulation of macroautophagy)//GO:0045931(positive regulation of mitotic cell cycle)
Sebox	ENSMUSG00000001103	protein_coding	+	chr11:78503448-78505081	0	0	0	1	1	18292	OG9|Og9x	MGI:MGI:108012|Ensembl:ENSMUSG00000001103|Vega:OTTMUSG00000000145	11	11 B5|11 46.74 cM	SEBOX homeobox		GO:0005634(nucleus)//GO:0005575(cellular_component)	GO:0003674(molecular_function)//GO:0003677(DNA binding)	GO:0006351(transcription, DNA-templated)//GO:0030154(cell differentiation)//GO:0009792(embryo development ending in birth or egg hatching)//GO:0007275(multicellular organism development)//GO:0048477(oogenesis)//GO:0006355(regulation of transcription, DNA-templated)
Ift20	ENSMUSG00000001105	protein_coding	+	chr11:78536360-78541737	51.1852	31.1549	0.716269	0.1402	0.812013	55978	0610009H04Rik|AU015496	MGI:MGI:1915585|Ensembl:ENSMUSG00000001105|Vega:OTTMUSG00000000139	11	11|11 B5	intraflagellar transport 20		GO:1902636(kinociliary basal body)//GO:0005929(cilium)//GO:0044292(dendrite terminus)//GO:0032420(stereocilium)//GO:0030992(intraciliary transport particle B)//GO:0042995(cell projection)//GO:0005794(Golgi apparatus)//GO:0001750(photoreceptor outer segment)//GO:0097546(ciliary base)//GO:0005813(centrosome)//GO:0072372(primary cilium)//GO:0005814(centriole)//GO:0005737(cytoplasm)//GO:0070062(extra…	GO:0005515(protein binding)//GO:0002046(opsin binding)	GO:0090002(establishment of protein localization to plasma membrane)//GO:0035845(photoreceptor cell outer segment organization)//GO:0036372(opsin transport)//GO:0055007(cardiac muscle cell differentiation)//GO:0060828(regulation of canonical Wnt signaling pathway)//GO:0051642(centrosome localization)//GO:0030030(cell projection organization)//GO:0042073(intraciliary transport)//GO:0008542(visual …
Col6a1	ENSMUSG00000001119	protein_coding	-	chr10:76708791-76726168	245.177	169.51	0.532448	0.3754	0.997548	12833	AI747156|Col6a-1	MGI:MGI:88459|Ensembl:ENSMUSG00000001119|Vega:OTTMUSG00000020489	10	10 B5-C1|10 39.71 cM	collagen, type VI, alpha 1	mmu04151(PI3K-Akt signaling pathway)//mmu04510(Focal adhesion)//mmu04512(ECM-receptor interaction)//mmu04974(Protein digestion and absorption)	GO:0043234(protein complex)//GO:0005576(extracellular region)//GO:0016020(membrane)//GO:0005581(collagen trimer)//GO:0005765(lysosomal membrane)//GO:0070062(extracellular exosome)//GO:0042383(sarcolemma)//GO:0005578(proteinaceous extracellular matrix)//GO:0031012(extracellular matrix)	GO:0048407(platelet-derived growth factor binding)	GO:0001649(osteoblast differentiation)//GO:0007155(cell adhesion)//GO:0070208(protein heterotrimerization)//GO:0071230(cellular response to amino acid stimulus)
Pcbp3	ENSMUSG00000001120	protein_coding	-	chr10:76761856-76961887	4.36407	2.84497	0.617258	0.33035	0.997548	59093	AlphaCP-3	MGI:MGI:1890470|Ensembl:ENSMUSG00000001120|Vega:OTTMUSG00000035211	10	10|10 B5.1-B5.3	poly(rC) binding protein 3		GO:0030529(intracellular ribonucleoprotein complex)//GO:0070062(extracellular exosome)//GO:0005634(nucleus)//GO:0005737(cytoplasm)//GO:0005829(cytosol)	GO:0003676(nucleic acid binding)//GO:0001227(transcriptional repressor activity, RNA polymerase II transcription regulatory region sequence-specific binding)//GO:0003723(RNA binding)//GO:0044822(poly(A) RNA binding)//GO:1990829(C-rich single-stranded DNA binding)//GO:0003677(DNA binding)//GO:0003690(double-stranded DNA binding)	GO:0000122(negative regulation of transcription from RNA polymerase II promoter)
Lgals9	ENSMUSG00000001123	protein_coding	-	chr11:78962973-78984946	45.388	42.3916	0.0985326	0.819	0.997548	16859	AA407335|AI194909|AI265545|LGALS35|Lgals5|gal-9|galectin-9	MGI:MGI:109496|Ensembl:ENSMUSG00000001123|Vega:OTTMUSG00000000163	11	11|11 B5	lectin, galactose binding, soluble 9		GO:0005622(intracellular)//GO:0005634(nucleus)//GO:0005576(extracellular region)//GO:0005737(cytoplasm)	GO:0016936(galactoside binding)//GO:0005102(receptor binding)//GO:0019899(enzyme binding)//GO:0030246(carbohydrate binding)//GO:0043539(protein serine/threonine kinase activator activity)//GO:0005515(protein binding)	GO:0033081(regulation of T cell differentiation in thymus)//GO:2000778(positive regulation of interleukin-6 secretion)//GO:0010628(positive regulation of gene expression)//GO:1902714(negative regulation of interferon-gamma secretion)//GO:0043032(positive regulation of macrophage activation)//GO:0032760(positive regulation of tumor necrosis factor production)//GO:0010629(negative regulation of gen…
Araf	ENSMUSG00000001127	protein_coding	+	chrX:20797813-20987348	41.0746	46.0849	-0.166048	0.7654	0.997548	11836	1200013E08Rik|A-Raf|AW495444|Araf1	MGI:MGI:88065|Ensembl:ENSMUSG00000001127|Vega:OTTMUSG00000017167	X	X 16.3 cM|X A2-A3.1	Araf proto-oncogene, serine/threonine kinase	mmu04012(ErbB signaling pathway)//mmu04068(FoxO signaling pathway)//mmu04270(Vascular smooth muscle contraction)//mmu04650(Natural killer cell mediated cytotoxicity)//mmu04720(Long-term potentiation)//mmu04726(Serotonergic synapse)//mmu04730(Long-term depression)//mmu04810(Regulation of actin cytoskeleton)//mmu04910(Insulin signaling pathway)//mmu04914(Progesterone-mediated oocyte maturation)//mm…	GO:0005739(mitochondrion)//GO:0005829(cytosol)	GO:0004674(protein serine/threonine kinase activity)//GO:0004672(protein kinase activity)//GO:0004709(MAP kinase kinase kinase activity)//GO:0000166(nucleotide binding)//GO:0016301(kinase activity)//GO:0046872(metal ion binding)//GO:0005515(protein binding)//GO:0005524(ATP binding)//GO:0016740(transferase activity)//GO:0005057(receptor signaling protein activity)	GO:0032006(regulation of TOR signaling)//GO:0016310(phosphorylation)//GO:0006468(protein phosphorylation)//GO:0033138(positive regulation of peptidyl-serine phosphorylation)//GO:0032434(regulation of proteasomal ubiquitin-dependent protein catabolic process)//GO:0043066(negative regulation of apoptotic process)//GO:0035556(intracellular signal transduction)//GO:0007165(signal transduction)
Cfp	ENSMUSG00000001128	protein_coding	-	chrX:20797813-20987348	7.18195	4.71983	0.605639	0.77905	0.997548	18636	BCFG|Pfc	MGI:MGI:97545|Ensembl:ENSMUSG00000001128|Vega:OTTMUSG00000017182	X	X 16.44 cM|X A3	complement factor properdin	mmu05168(Herpes simplex infection)	GO:0031012(extracellular matrix)//GO:0005576(extracellular region)		GO:0006957(complement activation, alternative pathway)//GO:0002376(immune system process)//GO:0045087(innate immune response)
Timp1	ENSMUSG00000001131	protein_coding	+	chrX:20797813-20987348	18.5271	0.929878	4.31645	0.21385	0.940557	21857	Clgi|EPA|TIMP-1|TPA-S1|Timp	MGI:MGI:98752|Ensembl:ENSMUSG00000001131|Vega:OTTMUSG00000017184	X	X A1.3|X 16.38 cM	tissue inhibitor of metalloproteinase 1	mmu04066(HIF-1 signaling pathway)	GO:0005604(basement membrane)//GO:0070062(extracellular exosome)//GO:0005576(extracellular region)//GO:0005578(proteinaceous extracellular matrix)//GO:0031012(extracellular matrix)//GO:0005615(extracellular space)	GO:0008083(growth factor activity)//GO:0005125(cytokine activity)//GO:0030414(peptidase inhibitor activity)//GO:0008191(metalloendopeptidase inhibitor activity)//GO:0002020(protease binding)//GO:0004857(enzyme inhibitor activity)//GO:0046872(metal ion binding)	GO:0008284(positive regulation of cell proliferation)//GO:0043066(negative regulation of apoptotic process)//GO:0010466(negative regulation of peptidase activity)//GO:2001044(regulation of integrin-mediated signaling pathway)//GO:1901164(negative regulation of trophoblast cell migration)//GO:0043086(negative regulation of catalytic activity)//GO:0001775(cell activation)//GO:0009725(response to ho…
Uxt	ENSMUSG00000001134	protein_coding	-	chrX:20797813-20987348	7.49422	9.27774	-0.307994	0.7696	0.997548	22294	0910002B17Rik	MGI:MGI:1277988|Ensembl:ENSMUSG00000001134|Vega:OTTMUSG00000017183	X	X|X A2	ubiquitously expressed transcript		GO:0005813(centrosome)//GO:0005634(nucleus)//GO:0000930(gamma-tubulin complex)//GO:0005737(cytoplasm)//GO:0005856(cytoskeleton)	GO:0003682(chromatin binding)//GO:0001106(RNA polymerase II transcription corepressor activity)//GO:0048487(beta-tubulin binding)//GO:0001104(RNA polymerase II transcription cofactor activity)	GO:0051297(centrosome organization)//GO:0006351(transcription, DNA-templated)//GO:0000226(microtubule cytoskeleton organization)//GO:0000122(negative regulation of transcription from RNA polymerase II promoter)//GO:0006355(regulation of transcription, DNA-templated)
Cnnm3	ENSMUSG00000001138	protein_coding	+	chr1:36511866-36528237	6.82266	10.0484	-0.558554	0.32905	0.997548	94218	Acdp3|Clp3|mACDP3	MGI:MGI:2151055|Ensembl:ENSMUSG00000001138|Vega:OTTMUSG00000021763	1	1 B|1 15.3 cM	cyclin M3		GO:0016020(membrane)//GO:0005886(plasma membrane)//GO:0016021(integral component of membrane)	GO:0003674(molecular_function)	GO:0006810(transport)//GO:0008150(biological_process)//GO:0006811(ion transport)
Lman2l	ENSMUSG00000001143	protein_coding	-	chr1:36372290-36445271	8.36026	7.35049	0.185707	0.733	0.997548	214895	A630028F14Rik|VIP36-like|VIPL	MGI:MGI:2443010|Ensembl:ENSMUSG00000001143|Vega:OTTMUSG00000021558	1	1|1 B	lectin, mannose-binding 2-like		GO:0005783(endoplasmic reticulum)//GO:0005794(Golgi apparatus)//GO:0016021(integral component of membrane)//GO:0005789(endoplasmic reticulum membrane)//GO:0016020(membrane)	GO:0003674(molecular_function)//GO:0030246(carbohydrate binding)//GO:0046872(metal ion binding)	GO:0015031(protein transport)
Mcm3ap	ENSMUSG00000001150	protein_coding	+	chr10:76449080-76515856	13.1965	11.1232	0.246573	0.55845	0.997548	54387	GANP|mKIAA0572	MGI:MGI:1930089|Ensembl:ENSMUSG00000001150	10	10|10 C1	minichromosome maintenance complex component 3 associated protein		GO:0031965(nuclear membrane)//GO:0005634(nucleus)//GO:0005643(nuclear pore)//GO:0005737(cytoplasm)//GO:0005829(cytosol)	GO:0000166(nucleotide binding)	GO:0051028(mRNA transport)//GO:0006810(transport)//GO:0015031(protein transport)//GO:0002376(immune system process)
Pcnt	ENSMUSG00000001151	protein_coding	-	chr10:76351253-76442912	8.56891	8.27256	0.0507768	0.8979	0.997548	18541	AW476095|C86676|KEN|Pcnt2|kendrin|m239Asp|m275Asp	MGI:MGI:102722|Ensembl:ENSMUSG00000001151	10	10|10 C1	pericentrin (kendrin)		GO:0045171(intercellular bridge)//GO:0031514(motile cilium)//GO:0005874(microtubule)//GO:0005815(microtubule organizing center)//GO:0005813(centrosome)//GO:0005814(centriole)//GO:0005737(cytoplasm)//GO:0036064(ciliary basal body)//GO:0000242(pericentriolar material)//GO:0005856(cytoskeleton)//GO:0005801(cis-Golgi network)	GO:0005516(calmodulin binding)//GO:0005515(protein binding)	GO:0042384(cilium assembly)//GO:0007052(mitotic spindle organization)//GO:0021772(olfactory bulb development)//GO:0035264(multicellular organism growth)//GO:0061351(neural precursor cell proliferation)//GO:0001944(vasculature development)//GO:0001701(in utero embryonic development)//GO:0048854(brain morphogenesis)//GO:0021696(cerebellar cortex morphogenesis)//GO:0007051(spindle organization)//GO:…
Ftcd	ENSMUSG00000001155	protein_coding	+	chr10:76575647-76590338	0	0.0176029	-inf	1	1	14317	-	MGI:MGI:1339962|Ensembl:ENSMUSG00000001155|Vega:OTTMUSG00000020446	10	10 C1|10 39.25 cM	formiminotransferase cyclodeaminase	mmu00340(Histidine metabolism)//mmu00670(One carbon pool by folate)//mmu01100(Metabolic pathways)	GO:0030868(smooth endoplasmic reticulum membrane)//GO:0005794(Golgi apparatus)//GO:0005829(cytosol)//GO:0070062(extracellular exosome)//GO:0000139(Golgi membrane)//GO:0005783(endoplasmic reticulum)//GO:0005793(endoplasmic reticulum-Golgi intermediate compartment)//GO:0005856(cytoskeleton)//GO:0005737(cytoplasm)	GO:0030412(formimidoyltetrahydrofolate cyclodeaminase activity)//GO:0030407(formimidoyltransferase activity)//GO:0005542(folic acid binding)//GO:0016829(lyase activity)//GO:0030409(glutamate formimidoyltransferase activity)//GO:0003824(catalytic activity)//GO:0008017(microtubule binding)//GO:0016740(transferase activity)	GO:0008152(metabolic process)//GO:0006548(histidine catabolic process)//GO:0006547(histidine metabolic process)//GO:0044237(cellular metabolic process)//GO:0007010(cytoskeleton organization)
Mxd1	ENSMUSG00000001156	protein_coding	-	chr6:86647043-86669159	2.16053	3.3	-0.611084	0.24995	0.95726	17119	AW122478|Mad|Mad1	MGI:MGI:96908|Ensembl:ENSMUSG00000001156|Vega:OTTMUSG00000056544	6	6 D1|6 37.75 cM	MAX dimerization protein 1		GO:0005634(nucleus)//GO:0000790(nuclear chromatin)	GO:0046983(protein dimerization activity)//GO:0000978(RNA polymerase II core promoter proximal region sequence-specific DNA binding)//GO:0005515(protein binding)//GO:0003677(DNA binding)//GO:0001078(transcriptional repressor activity, RNA polymerase II core promoter proximal region sequence-specific binding)	GO:0006351(transcription, DNA-templated)//GO:0006355(regulation of transcription, DNA-templated)//GO:0000122(negative regulation of transcription from RNA polymerase II promoter)
Gmcl1	ENSMUSG00000001157	protein_coding	-	chr6:86691767-86733378	7.0992	7.69298	-0.115885	0.81845	0.997548	23885	2810049L19Rik|Gcl|mglc-1	MGI:MGI:1345156|Ensembl:ENSMUSG00000001157|Vega:OTTMUSG00000024678	6	6 D1|6 37.75 cM	germ cell-less, spermatogenesis associated 1		GO:0016363(nuclear matrix)//GO:0005634(nucleus)//GO:0005635(nuclear envelope)	GO:0005515(protein binding)	GO:0030154(cell differentiation)//GO:0007275(multicellular organism development)//GO:0006355(regulation of transcription, DNA-templated)//GO:0007283(spermatogenesis)
Snrnp27	ENSMUSG00000001158	protein_coding	-	chr6:86675220-86684522	27.8208	27.1244	0.0365705	0.94175	0.997548	66618	2610209M04Rik|AI449063|AU022368|Ry1	MGI:MGI:1913868|Ensembl:ENSMUSG00000001158|Vega:OTTMUSG00000024139	6	6|6 D1	small nuclear ribonucleoprotein 27 (U4/U6.U5)	mmu03040(Spliceosome)	GO:0005634(nucleus)//GO:0071011(precatalytic spliceosome)	GO:0003674(molecular_function)	GO:0006397(mRNA processing)//GO:0008380(RNA splicing)//GO:0008150(biological_process)
Oas1c	ENSMUSG00000001166	protein_coding	-	chr5:120800193-120812514	1.18557	2.17896	-0.87806	0.19415	0.909288	114643	Oasl2|Oasl5	MGI:MGI:2149633|Ensembl:ENSMUSG00000001166|Vega:OTTMUSG00000026817	5	5 F|5 60.64 cM	2'-5' oligoadenylate synthetase 1C		GO:0005575(cellular_component)	GO:0003725(double-stranded RNA binding)//GO:0001730(2'-5'-oligoadenylate synthetase activity)	GO:0008150(biological_process)
Oas1h	ENSMUSG00000001168	protein_coding	+	chr5:120861420-120873512	0	0.0424604	-inf	1	1	246729	-	MGI:MGI:2180853|Ensembl:ENSMUSG00000001168|Vega:OTTMUSG00000026828	5	5 F|5 60.64 cM	2'-5' oligoadenylate synthetase 1H		GO:0005575(cellular_component)	GO:0003725(double-stranded RNA binding)//GO:0001730(2'-5'-oligoadenylate synthetase activity)	GO:0008150(biological_process)
Ocrl	ENSMUSG00000001173	protein_coding	+	chrX:47912386-47965868	13.3367	10.8053	0.303666	0.56465	0.997548	320634	9530014D17Rik|BB143339|OCRL1	MGI:MGI:109589|Ensembl:ENSMUSG00000001173|Vega:OTTMUSG00000017566	X	X|X A4	oculocerebrorenal syndrome of Lowe	mmu00562(Inositol phosphate metabolism)//mmu01100(Metabolic pathways)//mmu04070(Phosphatidylinositol signaling system)	GO:0030136(clathrin-coated vesicle)//GO:0005768(endosome)//GO:0005886(plasma membrane)//GO:0005634(nucleus)//GO:0005802(trans-Golgi network)//GO:0016020(membrane)//GO:0005794(Golgi apparatus)//GO:0001750(photoreceptor outer segment)//GO:0005929(cilium)//GO:0031410(cytoplasmic vesicle)//GO:0070062(extracellular exosome)//GO:0042995(cell projection)//GO:0005905(clathrin-coated pit)//GO:0005769(earl…	GO:0005096(GTPase activator activity)//GO:0048365(Rac GTPase binding)//GO:0052745(inositol phosphate phosphatase activity)//GO:0016787(hydrolase activity)//GO:0004439(phosphatidylinositol-4,5-bisphosphate 5-phosphatase activity)	GO:0042384(cilium assembly)//GO:0046856(phosphatidylinositol dephosphorylation)//GO:0030030(cell projection organization)//GO:0001701(in utero embryonic development)//GO:0043087(regulation of GTPase activity)//GO:0007165(signal transduction)
Calm1	ENSMUSG00000001175	protein_coding	+	chr12:100199434-100209814	215.172	123.679	0.798895	0.271	0.975997	12313	AI256814|AI327027|AI461935|AL024000|CaM|Calm	MGI:MGI:88251|Ensembl:ENSMUSG00000001175|Vega:OTTMUSG00000016979	12	12|12 E	calmodulin 1	mmu04014(Ras signaling pathway)//mmu04015(Rap1 signaling pathway)//mmu04020(Calcium signaling pathway)//mmu04022(cGMP-PKG signaling pathway)//mmu04024(cAMP signaling pathway)//mmu04070(Phosphatidylinositol signaling system)//mmu04114(Oocyte meiosis)//mmu04261(Adrenergic signaling in cardiomyocytes)//mmu04270(Vascular smooth muscle contraction)//mmu04713(Circadian entrainment)//mmu04720(Long-term …	GO:0005886(plasma membrane)//GO:0008076(voltage-gated potassium channel complex)//GO:0043005(neuron projection)//GO:0030426(growth cone)//GO:0005634(nucleus)//GO:0005737(cytoplasm)	GO:0050998(nitric-oxide synthase binding)//GO:0030235(nitric-oxide synthase regulator activity)//GO:0019904(protein domain specific binding)//GO:0031800(type 3 metabotropic glutamate receptor binding)//GO:0030234(enzyme regulator activity)//GO:0047485(protein N-terminus binding)//GO:0044325(ion channel binding)//GO:0043548(phosphatidylinositol 3-kinase binding)//GO:0008179(adenylate cyclase bindi…	GO:0000086(G2/M transition of mitotic cell cycle)//GO:0043388(positive regulation of DNA binding)
Agpat3	ENSMUSG00000001211	protein_coding	-	chr10:78269177-78352489	29.4723	26.5695	0.149588	0.8092	0.997548	28169	AW061257|AW493985|D10Jhu12e|lpaat3	MGI:MGI:1336186|Ensembl:ENSMUSG00000001211|Vega:OTTMUSG00000020522	10	10 C1|10 39.72 cM	1-acylglycerol-3-phosphate O-acyltransferase 3	mmu00561(Glycerolipid metabolism)//mmu00564(Glycerophospholipid metabolism)//mmu01100(Metabolic pathways)//mmu04072(Phospholipase D signaling pathway)	GO:0005783(endoplasmic reticulum)//GO:0016020(membrane)//GO:0005886(plasma membrane)//GO:0005634(nucleus)//GO:0016021(integral component of membrane)	GO:0042171(lysophosphatidic acid acyltransferase activity)//GO:0016746(transferase activity, transferring acyl groups)//GO:0016740(transferase activity)//GO:0003841(1-acylglycerol-3-phosphate O-acyltransferase activity)	GO:0006629(lipid metabolic process)//GO:0008152(metabolic process)//GO:0008654(phospholipid biosynthetic process)
Slc26a3	ENSMUSG00000001225	protein_coding	+	chr12:31390870-31473917	0	0	0	1	1	13487	9030623B18Rik|9130013M11Rik|AV376035|Dra	MGI:MGI:107181|Ensembl:ENSMUSG00000001225|Vega:OTTMUSG00000035459	12	12 A3|12 13.45 cM	solute carrier family 26, member 3	mmu04972(Pancreatic secretion)//mmu04978(Mineral absorption)	GO:0005886(plasma membrane)//GO:0005887(integral component of plasma membrane)//GO:0016020(membrane)//GO:0016021(integral component of membrane)//GO:0031526(brush border membrane)//GO:0016324(apical plasma membrane)//GO:0097225(sperm midpiece)	GO:0019531(oxalate transmembrane transporter activity)//GO:0015106(bicarbonate transmembrane transporter activity)//GO:0005254(chloride channel activity)//GO:0008271(secondary active sulfate transmembrane transporter activity)//GO:0015116(sulfate transmembrane transporter activity)//GO:0015297(antiporter activity)//GO:0015108(chloride transmembrane transporter activity)//GO:0005515(protein bindin…	GO:0015701(bicarbonate transport)//GO:0006821(chloride transport)//GO:0060081(membrane hyperpolarization)//GO:0071320(cellular response to cAMP)//GO:0008272(sulfate transport)//GO:0048240(sperm capacitation)//GO:0055085(transmembrane transport)//GO:0006810(transport)//GO:0051454(intracellular pH elevation)
Sema6b	ENSMUSG00000001227	protein_coding	-	chr17:56123084-56140343	3.67765	1.2461	1.56136	0.01295	0.248792	20359	Sema|Seman|VIb|semaZ	MGI:MGI:1202889|Ensembl:ENSMUSG00000001227	17	17|17 D	sema domain, transmembrane domain (TM), and cytoplasmic domain, (semaphorin) 6B	mmu04360(Axon guidance)	GO:0016020(membrane)//GO:0005886(plasma membrane)//GO:0005887(integral component of plasma membrane)//GO:0016021(integral component of membrane)	GO:0045499(chemorepellent activity)//GO:0030215(semaphorin receptor binding)	GO:0071526(semaphorin-plexin signaling pathway)//GO:0048843(negative regulation of axon extension involved in axon guidance)//GO:0030154(cell differentiation)//GO:0007275(multicellular organism development)//GO:0007399(nervous system development)//GO:0001755(neural crest cell migration)//GO:0030335(positive regulation of cell migration)
Uhrf1	ENSMUSG00000001228	protein_coding	+	chr17:56303320-56323486	24.702	25.8586	-0.0660155	0.8829	0.997548	18140	AL022808|ICBP90|Np95|RNF106	MGI:MGI:1338889|Ensembl:ENSMUSG00000001228|Vega:OTTMUSG00000021035	17	17|17 D-E1	ubiquitin-like, containing PHD and RING finger domains, 1		GO:0005886(plasma membrane)//GO:0000792(heterochromatin)//GO:0031410(cytoplasmic vesicle)//GO:0000790(nuclear chromatin)//GO:0016363(nuclear matrix)//GO:0005720(nuclear heterochromatin)//GO:0000791(euchromatin)//GO:0005634(nucleus)//GO:0005657(replication fork)	GO:0044729(hemi-methylated DNA-binding)//GO:0031493(nucleosomal histone binding)//GO:0070739(protein-glutamic acid ligase activity)//GO:0008270(zinc ion binding)//GO:0000987(core promoter proximal region sequence-specific DNA binding)//GO:0070737(protein-glycine ligase activity, elongating)//GO:0004842(ubiquitin-protein transferase activity)//GO:0018169(ribosomal S6-glutamic acid ligase activity)…	GO:0010390(histone monoubiquitination)//GO:0006974(cellular response to DNA damage stimulus)//GO:0016568(chromatin modification)//GO:0008283(cell proliferation)//GO:0032270(positive regulation of cellular protein metabolic process)//GO:0006351(transcription, DNA-templated)//GO:0051865(protein autoubiquitination)//GO:0010216(maintenance of DNA methylation)//GO:0007049(cell cycle)//GO:0042787(prote…
Dpp9	ENSMUSG00000001229	protein_coding	-	chr17:56186681-56218889	14.6371	9.91076	0.56256	0.17155	0.875261	224897	6430584G11Rik|A330078I11|DPP IX|DPRP2	MGI:MGI:2443967|Ensembl:ENSMUSG00000001229	17	17|17 D	dipeptidylpeptidase 9		GO:0005737(cytoplasm)	GO:0008233(peptidase activity)//GO:0004177(aminopeptidase activity)//GO:0042802(identical protein binding)//GO:0016787(hydrolase activity)//GO:0008236(serine-type peptidase activity)	GO:0006508(proteolysis)
Ramp2	ENSMUSG00000001240	protein_coding	+	chr11:101246027-101259549	53.077	37.0969	0.51679	0.37545	0.997548	54409	-	MGI:MGI:1859650|Ensembl:ENSMUSG00000001240|Vega:OTTMUSG00000002758	11	11 D|11 64.47 cM	receptor (calcitonin) activity modifying protein 2	mmu04270(Vascular smooth muscle contraction)	GO:0005886(plasma membrane)//GO:0009986(cell surface)//GO:0043235(receptor complex)//GO:0016020(membrane)//GO:0016021(integral component of membrane)//GO:0005737(cytoplasm)	GO:0008565(protein transporter activity)//GO:0015026(coreceptor activity)	GO:0035924(cellular response to vascular endothelial growth factor stimulus)//GO:0010628(positive regulation of gene expression)//GO:0006171(cAMP biosynthetic process)//GO:0034333(adherens junction assembly)//GO:0006886(intracellular protein transport)//GO:2000352(negative regulation of endothelial cell apoptotic process)//GO:0007507(heart development)//GO:0045766(positive regulation of angiogene…
Lsr	ENSMUSG00000001247	protein_coding	-	chr7:30945251-30973464	16.7376	24.2546	-0.535166	0.4633	0.997548	54135	ILDR3|Lisch7	MGI:MGI:1927471|Ensembl:ENSMUSG00000001247|Vega:OTTMUSG00000022193	7	7|7 B1	lipolysis stimulated lipoprotein receptor		GO:0061689(tricellular tight junction)//GO:0005886(plasma membrane)//GO:0070062(extracellular exosome)//GO:0016020(membrane)//GO:0016021(integral component of membrane)//GO:0042627(chylomicron)//GO:0034362(low-density lipoprotein particle)//GO:0034361(very-low-density lipoprotein particle)	GO:0030228(lipoprotein particle receptor activity)//GO:0030169(low-density lipoprotein particle binding)	GO:0060856(establishment of blood-brain barrier)//GO:0019216(regulation of lipid metabolic process)//GO:1904274(tricellular tight junction assembly)//GO:0001889(liver development)//GO:0042953(lipoprotein transport)
Gramd1a	ENSMUSG00000001248	protein_coding	-	chr7:31130126-31152707	49.8422	27.0652	0.880929	0.04125	0.46817	52857	1300003M23Rik|AI415002|AW547240|D7Bwg0611e	MGI:MGI:105490|Ensembl:ENSMUSG00000001248|Vega:OTTMUSG00000045673	7	7 B1|7 19.3 cM	GRAM domain containing 1A		GO:0016020(membrane)//GO:0016021(integral component of membrane)//GO:0005575(cellular_component)	GO:0003674(molecular_function)	GO:0008150(biological_process)
Hpn	ENSMUSG00000001249	protein_coding	-	chr7:31098724-31115290	6.15292	13.1601	-1.09682	0.0298	0.396452	15451	Hlb320	MGI:MGI:1196620|Ensembl:ENSMUSG00000001249|Vega:OTTMUSG00000036085	7	7|7 B1	hepsin	mmu05203(Viral carcinogenesis)	GO:0005886(plasma membrane)//GO:0005887(integral component of plasma membrane)//GO:0005576(extracellular region)//GO:0009986(cell surface)//GO:0031965(nuclear membrane)//GO:0016020(membrane)//GO:0005789(endoplasmic reticulum membrane)//GO:0016021(integral component of membrane)//GO:0070062(extracellular exosome)//GO:0005911(cell-cell junction)//GO:0043025(neuronal cell body)	GO:0008233(peptidase activity)//GO:0015269(calcium-activated potassium channel activity)//GO:0070008(serine-type exopeptidase activity)//GO:0004252(serine-type endopeptidase activity)//GO:0008236(serine-type peptidase activity)//GO:0016787(hydrolase activity)	GO:0010719(negative regulation of epithelial to mesenchymal transition)//GO:0008360(regulation of cell shape)//GO:0043923(positive regulation by host of viral transcription)//GO:0071805(potassium ion transmembrane transport)//GO:0010628(positive regulation of gene expression)//GO:0034769(basement membrane disassembly)//GO:0010756(positive regulation of plasminogen activation)//GO:0030307(positive…
Gabrg1	ENSMUSG00000001260	protein_coding	-	chr5:70751046-70842617	0	0.025224	-inf	1	1	14405	GabaA|GabaA/BZ	MGI:MGI:103156|Ensembl:ENSMUSG00000001260|Vega:OTTMUSG00000054188	5	5 C3.1|5 37.43 cM	gamma-aminobutyric acid (GABA) A receptor, subunit gamma 1	mmu04080(Neuroactive ligand-receptor interaction)//mmu04723(Retrograde endocannabinoid signaling)//mmu04727(GABAergic synapse)//mmu05032(Morphine addiction)//mmu05033(Nicotine addiction)	GO:0005886(plasma membrane)//GO:1902711(GABA-A receptor complex)//GO:0043235(receptor complex)//GO:0016020(membrane)//GO:0016021(integral component of membrane)//GO:0045202(synapse)//GO:0030054(cell junction)//GO:0034707(chloride channel complex)//GO:0045211(postsynaptic membrane)	GO:0004890(GABA-A receptor activity)//GO:0005254(chloride channel activity)//GO:0050811(GABA receptor binding)//GO:0005230(extracellular ligand-gated ion channel activity)	GO:0006810(transport)//GO:0006821(chloride transport)//GO:0007214(gamma-aminobutyric acid signaling pathway)//GO:0007268(chemical synaptic transmission)//GO:0006811(ion transport)
Ckb	ENSMUSG00000001270	protein_coding	-	chr12:111669354-111672338	70.6158	40.2335	0.811595	0.04725	0.503639	12709	B-CK|Bck|Ck-3|Ck3|Ckbb	MGI:MGI:88407|Ensembl:ENSMUSG00000001270	12	12 F1|12 61.09 cM	creatine kinase, brain	mmu00330(Arginine and proline metabolism)//mmu01100(Metabolic pathways)	GO:0005739(mitochondrion)//GO:0043209(myelin sheath)//GO:0005737(cytoplasm)//GO:0070062(extracellular exosome)	GO:0031625(ubiquitin protein ligase binding)//GO:0005524(ATP binding)//GO:0016772(transferase activity, transferring phosphorus-containing groups)//GO:0000166(nucleotide binding)//GO:0016301(kinase activity)//GO:0003824(catalytic activity)//GO:0004111(creatine kinase activity)//GO:0005515(protein binding)//GO:0016740(transferase activity)	GO:0016310(phosphorylation)//GO:0030644(cellular chloride ion homeostasis)
Sp1	ENSMUSG00000001280	protein_coding	+	chr15:102406142-102436404	23.5038	27.0461	-0.202528	0.6263	0.997548	20683	1110003E12Rik|AA450830|AI845540|Sp1-1	MGI:MGI:98372|Ensembl:ENSMUSG00000001280|Vega:OTTMUSG00000035159	15	15|15 F3	trans-acting transcription factor 1	mmu04350(TGF-beta signaling pathway)//mmu04915(Estrogen signaling pathway)//mmu05016(Huntington's disease)//mmu05202(Transcriptional misregulation in cancer)//mmu05231(Choline metabolism in cancer)	GO:0032993(protein-DNA complex)//GO:0005654(nucleoplasm)//GO:0005634(nucleus)//GO:0005737(cytoplasm)//GO:0000790(nuclear chromatin)	GO:0042826(histone deacetylase binding)//GO:0003700(transcription factor activity, sequence-specific DNA binding)//GO:0000978(RNA polymerase II core promoter proximal region sequence-specific DNA binding)//GO:0008134(transcription factor binding)//GO:0001046(core promoter sequence-specific DNA binding)//GO:0003676(nucleic acid binding)//GO:0035035(histone acetyltransferase binding)//GO:0000987(co…	GO:0048596(embryonic camera-type eye morphogenesis)//GO:0048511(rhythmic process)//GO:0001892(embryonic placenta development)//GO:0048706(embryonic skeletal system development)//GO:0030219(megakaryocyte differentiation)//GO:0045893(positive regulation of transcription, DNA-templated)//GO:0042789(mRNA transcription from RNA polymerase II promoter)//GO:0060216(definitive hemopoiesis)//GO:0043923(po…
Itgb7	ENSMUSG00000001281	protein_coding	-	chr15:102215994-102231935	4.15618	1.57464	1.40024	0.0388	0.455861	16421	Ly69	MGI:MGI:96616|Ensembl:ENSMUSG00000001281|Vega:OTTMUSG00000030863	15	15 F3|15 57.39 cM	integrin beta 7	mmu04151(PI3K-Akt signaling pathway)//mmu04510(Focal adhesion)//mmu04512(ECM-receptor interaction)//mmu04514(Cell adhesion molecules (CAMs))//mmu04672(Intestinal immune network for IgA production)//mmu04810(Regulation of actin cytoskeleton)//mmu05202(Transcriptional misregulation in cancer)//mmu05410(Hypertrophic cardiomyopathy (HCM))//mmu05412(Arrhythmogenic right ventricular cardiomyopathy (ARV…	GO:0016021(integral component of membrane)//GO:0070062(extracellular exosome)//GO:0009986(cell surface)//GO:0043235(receptor complex)//GO:0016020(membrane)//GO:0008305(integrin complex)//GO:0034669(integrin alpha4-beta7 complex)	GO:0004872(receptor activity)//GO:0050839(cell adhesion molecule binding)	GO:0043113(receptor clustering)//GO:0007155(cell adhesion)//GO:0034113(heterotypic cell-cell adhesion)//GO:0050901(leukocyte tethering or rolling)//GO:0007229(integrin-mediated signaling pathway)//GO:0003366(cell-matrix adhesion involved in ameboidal cell migration)//GO:0072678(T cell migration)//GO:0034446(substrate adhesion-dependent cell spreading)//GO:0050900(leukocyte migration)//GO:0007160(…
Myg1	ENSMUSG00000001285	protein_coding	+	chr15:102326115-102338139	37.3086	34.2368	0.123964	0.8728	0.997548	60315	0610023A07Rik|2810433J21Rik|5830429P19Rik|AI325965|Gamm1	MGI:MGI:1929864|Ensembl:ENSMUSG00000001285|Vega:OTTMUSG00000035795	15	15|15 F3	melanocyte proliferating gene 1		GO:0005654(nucleoplasm)//GO:0005634(nucleus)//GO:0005739(mitochondrion)//GO:0070062(extracellular exosome)	GO:0003674(molecular_function)	GO:0035641(locomotory exploration behavior)
Rarg	ENSMUSG00000001288	protein_coding	-	chr15:102234937-102257517	20.4993	18.8353	0.122135	0.78035	0.997548	19411	Nr1b3|RAR-gamma|RARD|RARgamma2	MGI:MGI:97858|Ensembl:ENSMUSG00000001288|Vega:OTTMUSG00000029220	15	15 57.4 cM|15 E-F3	retinoic acid receptor, gamma		GO:0005654(nucleoplasm)//GO:0005667(transcription factor complex)//GO:0005634(nucleus)//GO:0000790(nuclear chromatin)	GO:0008270(zinc ion binding)//GO:0003700(transcription factor activity, sequence-specific DNA binding)//GO:0043565(sequence-specific DNA binding)//GO:0003707(steroid hormone receptor activity)//GO:0003708(retinoic acid receptor activity)//GO:0000977(RNA polymerase II regulatory region sequence-specific DNA binding)//GO:0046965(retinoid X receptor binding)//GO:0046872(metal ion binding)//GO:000551…	GO:0045637(regulation of myeloid cell differentiation)//GO:0000122(negative regulation of transcription from RNA polymerase II promoter)//GO:0002068(glandular epithelial cell development)//GO:0010628(positive regulation of gene expression)//GO:0002063(chondrocyte development)//GO:0060740(prostate gland epithelium morphogenesis)//GO:0008285(negative regulation of cell proliferation)//GO:0003430(gr…
Pfdn5	ENSMUSG00000001289	protein_coding	+	chr15:102326115-102338139	159.283	112.204	0.505461	0.38225	0.997548	56612	1190001O17Rik|1700010A06Rik|D15Ertd697e|Eig1|MM-1	MGI:MGI:1928753|Ensembl:ENSMUSG00000001289|Vega:OTTMUSG00000035798	15	15 F3|15 57.48 cM	prefoldin 5		GO:0005634(nucleus)//GO:0016272(prefoldin complex)	GO:0051082(unfolded protein binding)	GO:0090090(negative regulation of canonical Wnt signaling pathway)//GO:0060041(retina development in camera-type eye)//GO:0045892(negative regulation of transcription, DNA-templated)//GO:0006457(protein folding)
Efnb2	ENSMUSG00000001300	protein_coding	-	chr8:8617433-8660773	6.02007	27.7482	-2.20454	5e-05	0.00473102	13642	ELF-2|Epl5|Eplg5|Htk-L|LERK-5|Lerk5|NLERK-1	MGI:MGI:105097|Ensembl:ENSMUSG00000001300|Vega:OTTMUSG00000022160	8	8 A1.1|8 3.42 cM	ephrin B2	mmu04360(Axon guidance)	GO:0016020(membrane)//GO:0005886(plasma membrane)//GO:0016021(integral component of membrane)//GO:0005925(focal adhesion)	GO:0005102(receptor binding)//GO:0046875(ephrin receptor binding)//GO:0005515(protein binding)	GO:0007411(axon guidance)//GO:0048013(ephrin receptor signaling pathway)//GO:0009887(organ morphogenesis)//GO:1903849(positive regulation of aorta morphogenesis)//GO:2000727(positive regulation of cardiac muscle cell differentiation)//GO:0007155(cell adhesion)//GO:0016477(cell migration)//GO:0030154(cell differentiation)//GO:0010839(negative regulation of keratinocyte proliferation)//GO:0050920(r…
Rrp15	ENSMUSG00000001305	protein_coding	-	chr1:186720977-186749358	19.5687	14.4186	0.440614	0.38165	0.997548	67223	2810430M08Rik|5430437H21Rik	MGI:MGI:1914473|Ensembl:ENSMUSG00000001305|Vega:OTTMUSG00000034905	1	1|1 H5	ribosomal RNA processing 15 homolog (S. cerevisiae)		GO:0005730(nucleolus)//GO:0030687(preribosome, large subunit precursor)//GO:0005634(nucleus)//GO:0005739(mitochondrion)	GO:0003674(molecular_function)	GO:0000460(maturation of 5.8S rRNA)//GO:0006364(rRNA processing)//GO:0000470(maturation of LSU-rRNA)
Rnd2	ENSMUSG00000001313	protein_coding	+	chr11:101458744-101471853	2.94592	3.63639	-0.303789	0.87195	0.997548	11858	Arhn|Rohn	MGI:MGI:1338755|Ensembl:ENSMUSG00000001313|Vega:OTTMUSG00000002875	11	11|11 C-D	Rho family GTPase 2		GO:0016020(membrane)//GO:0005769(early endosome)//GO:0031410(cytoplasmic vesicle)	GO:0000166(nucleotide binding)//GO:0047485(protein N-terminus binding)//GO:0005515(protein binding)//GO:0005525(GTP binding)	GO:0048672(positive regulation of collateral sprouting)//GO:0007264(small GTPase mediated signal transduction)
Srr	ENSMUSG00000001323	protein_coding	-	chr11:74898070-75164506	7.25784	8.1282	-0.163395	0.88055	0.997548	27364	M100034|Rgsc34|Srs	MGI:MGI:1351636|Ensembl:ENSMUSG00000001323|Vega:OTTMUSG00000006189	11	11|11 B4	serine racemase	mmu00260(Glycine, serine and threonine metabolism)	GO:0005886(plasma membrane)//GO:0045177(apical part of cell)//GO:0005737(cytoplasm)//GO:0043025(neuronal cell body)	GO:0016853(isomerase activity)//GO:0030170(pyridoxal phosphate binding)//GO:0003941(L-serine ammonia-lyase activity)//GO:0018114(threonine racemase activity)//GO:0005524(ATP binding)//GO:0030165(PDZ domain binding)//GO:0016594(glycine binding)//GO:0000287(magnesium ion binding)//GO:0016829(lyase activity)//GO:0000166(nucleotide binding)//GO:0030378(serine racemase activity)//GO:0003824(catalytic …	GO:0008152(metabolic process)//GO:0070178(D-serine metabolic process)//GO:0051289(protein homotetramerization)//GO:0007420(brain development)//GO:0042866(pyruvate biosynthetic process)//GO:0009069(serine family amino acid metabolic process)//GO:0006520(cellular amino acid metabolic process)//GO:0006563(L-serine metabolic process)//GO:0070179(D-serine biosynthetic process)
Sync	ENSMUSG00000001333	protein_coding	+	chr4:129287616-129335370	1.48871	1.02338	0.540721	0.73935	0.997548	68828	1110057H03Rik|SNIP4	MGI:MGI:1916078|Ensembl:ENSMUSG00000001333|Vega:OTTMUSG00000009627	4	4 D2.2|4 63.26 cM	syncoilin		GO:0030018(Z disc)//GO:0005829(cytosol)//GO:0005882(intermediate filament)//GO:0042383(sarcolemma)//GO:0031594(neuromuscular junction)//GO:0005737(cytoplasm)	GO:0005198(structural molecule activity)//GO:0005515(protein binding)	GO:0045103(intermediate filament-based process)
Fndc5	ENSMUSG00000001334	protein_coding	+	chr4:129136998-129144593	6.13174	7.041	-0.199484	0.69805	0.997548	384061	1500001L03Rik|AI836596|C87088|PeP|Pxp	MGI:MGI:1917614|Ensembl:ENSMUSG00000001334|Vega:OTTMUSG00000009621	4	4|4 D2.2	fibronectin type III domain containing 5		GO:0005777(peroxisome)//GO:0005576(extracellular region)//GO:0016020(membrane)//GO:0005886(plasma membrane)//GO:0016021(integral component of membrane)//GO:0005783(endoplasmic reticulum)	GO:0005515(protein binding)//GO:0005179(hormone activity)	GO:0014850(response to muscle activity)//GO:0090336(positive regulation of brown fat cell differentiation)
Acp5	ENSMUSG00000001348	protein_coding	-	chr9:22117671-22137753	2.18145	9.56269	-2.13213	0.00295	0.100962	11433	TRACP|TRAP	MGI:MGI:87883|Ensembl:ENSMUSG00000001348	9	9 A3|9 8.38 cM	acid phosphatase 5, tartrate resistant	mmu04142(Lysosome)//mmu04380(Osteoclast differentiation)//mmu05323(Rheumatoid arthritis)	GO:0005764(lysosome)	GO:0003993(acid phosphatase activity)//GO:0046872(metal ion binding)//GO:0016787(hydrolase activity)	GO:0045019(negative regulation of nitric oxide biosynthetic process)//GO:0032695(negative regulation of interleukin-12 production)//GO:0060349(bone morphogenesis)//GO:0045453(bone resorption)//GO:0050728(negative regulation of inflammatory response)//GO:0032691(negative regulation of interleukin-1 beta production)//GO:0016311(dephosphorylation)//GO:0050830(defense response to Gram-positive bacter…
Cnn1	ENSMUSG00000001349	protein_coding	+	chr9:22099280-22109630	51.067	0.664201	6.26463	0.00035	0.0226018	12797	CN|CnnI	MGI:MGI:104979|Ensembl:ENSMUSG00000001349	9	9|9 A2-A4	calponin 1		GO:0005856(cytoskeleton)//GO:0005925(focal adhesion)	GO:0005516(calmodulin binding)//GO:0003779(actin binding)	GO:0031032(actomyosin structure organization)
Fbxo9	ENSMUSG00000001366	protein_coding	-	chr9:78081498-78109065	18.9442	14.1082	0.425225	0.4243	0.997548	71538	9030401P18Rik|AA986398	MGI:MGI:1918788|Ensembl:ENSMUSG00000001366|Vega:OTTMUSG00000034577	9	9|9 E1	f-box protein 9		GO:0005737(cytoplasm)//GO:0019005(SCF ubiquitin ligase complex)	GO:0003674(molecular_function)	GO:0045087(innate immune response)//GO:0045444(fat cell differentiation)//GO:0032006(regulation of TOR signaling)//GO:0031146(SCF-dependent proteasomal ubiquitin-dependent protein catabolic process)//GO:0016567(protein ubiquitination)
Ccdc132	ENSMUSG00000001376	protein_coding	+	chr6:3498381-3603319	12.9084	18.6715	-0.53253	0.27	0.974976
Apbb3	ENSMUSG00000001379	protein_coding	-	chr18:36666680-36679366	14.391	7.67166	0.907561	0.1903	0.904629	225372	Fe65l2|Rirl2|TR2S	MGI:MGI:108404|Ensembl:ENSMUSG00000006050	18	18|18 B2	amyloid beta (A4) precursor protein-binding, family B, member 3		GO:0005634(nucleus)//GO:0015629(actin cytoskeleton)//GO:0005737(cytoplasm)	GO:0008134(transcription factor binding)//GO:0001540(beta-amyloid binding)	GO:0006355(regulation of transcription, DNA-templated)//GO:0043066(negative regulation of apoptotic process)
Hars	ENSMUSG00000001380	protein_coding	-	chr18:36766529-36792562	33.5083	18.0529	0.892289	0.09955	0.71198	15115	MMHRS	MGI:MGI:108087|Ensembl:ENSMUSG00000001380	18	18|18 B2	histidyl-tRNA synthetase	mmu00970(Aminoacyl-tRNA biosynthesis)	GO:0005739(mitochondrion)//GO:0005737(cytoplasm)	GO:0005524(ATP binding)//GO:0000166(nucleotide binding)//GO:0004821(histidine-tRNA ligase activity)//GO:0016874(ligase activity)//GO:0004812(aminoacyl-tRNA ligase activity)	GO:0006412(translation)//GO:0032543(mitochondrial translation)//GO:0006427(histidyl-tRNA aminoacylation)//GO:0006418(tRNA aminoacylation for protein translation)
Zmat2	ENSMUSG00000001383	protein_coding	+	chr18:36793922-36799660	21.2675	19.6746	0.112321	0.7856	0.997548	66492	2610510D14Rik|2900082I05Rik	MGI:MGI:1913742|Ensembl:ENSMUSG00000001383	18	18|18 B2	zinc finger, matrin type 2	mmu03040(Spliceosome)	GO:0046540(U4/U6 x U5 tri-snRNP complex)//GO:0005634(nucleus)	GO:0003723(RNA binding)//GO:0003676(nucleic acid binding)//GO:0008270(zinc ion binding)//GO:0003677(DNA binding)//GO:0046872(metal ion binding)	GO:0000398(mRNA splicing, via spliceosome)
Ube2c	ENSMUSG00000001403	protein_coding	+	chr2:164769897-164779967	25.225	11.8607	1.08866	0.04625	0.498316	68612	1110015A16Rik|D2Ertd695e	MGI:MGI:1915862|Ensembl:ENSMUSG00000001403|Vega:OTTMUSG00000001153	2	2 H3|2 85.27 cM	ubiquitin-conjugating enzyme E2C	mmu04120(Ubiquitin mediated proteolysis)	GO:0005634(nucleus)//GO:0005680(anaphase-promoting complex)//GO:0005737(cytoplasm)	GO:0031625(ubiquitin protein ligase binding)//GO:0005524(ATP binding)//GO:0004842(ubiquitin-protein transferase activity)//GO:0061630(ubiquitin protein ligase activity)//GO:0000166(nucleotide binding)//GO:0061631(ubiquitin conjugating enzyme activity)//GO:0016740(transferase activity)	GO:0070936(protein K48-linked ubiquitination)//GO:0007067(mitotic nuclear division)//GO:0051301(cell division)//GO:0016567(protein ubiquitination)//GO:0030071(regulation of mitotic metaphase/anaphase transition)//GO:0007049(cell cycle)//GO:0010994(free ubiquitin chain polymerization)//GO:0070979(protein K11-linked ubiquitination)//GO:0000209(protein polyubiquitination)//GO:0006511(ubiquitin-depen…
Smg5	ENSMUSG00000001415	protein_coding	+	chr3:88336259-88362337	15.6311	14.9237	0.0668118	0.87345	0.997548	229512	BC024683|mKIAA1089	MGI:MGI:2447364|Ensembl:ENSMUSG00000001415|Vega:OTTMUSG00000052142	3	3|3 F1	Smg-5 homolog, nonsense mediated mRNA decay factor (C. elegans)	mmu03015(mRNA surveillance pathway)	GO:0005634(nucleus)//GO:0005737(cytoplasm)	GO:0042826(histone deacetylase binding)//GO:0070182(DNA polymerase binding)//GO:0042162(telomeric DNA binding)//GO:0031625(ubiquitin protein ligase binding)//GO:0051721(protein phosphatase 2A binding)	GO:0032204(regulation of telomere maintenance)//GO:0000184(nuclear-transcribed mRNA catabolic process, nonsense-mediated decay)//GO:0035303(regulation of dephosphorylation)
Cct3	ENSMUSG00000001416	protein_coding	+	chr3:88297115-88321767	160.538	100.207	0.679926	0.10455	0.725739	12462	AL024092|Cctg|Tcp1-rs3|TriC-P5	MGI:MGI:104708|Ensembl:ENSMUSG00000001416|Vega:OTTMUSG00000035166	3	3 38.79 cM|3 F	chaperonin containing Tcp1, subunit 3 (gamma)		GO:0005832(chaperonin-containing T-complex)//GO:0005886(plasma membrane)//GO:0043209(myelin sheath)//GO:0005874(microtubule)//GO:0002199(zona pellucida receptor complex)//GO:0070062(extracellular exosome)//GO:0044297(cell body)//GO:0005737(cytoplasm)	GO:0044183(protein binding involved in protein folding)//GO:0051082(unfolded protein binding)//GO:0005524(ATP binding)//GO:0000166(nucleotide binding)//GO:0044822(poly(A) RNA binding)//GO:0005515(protein binding)	GO:0046931(pore complex assembly)//GO:1904871(positive regulation of protein localization to Cajal body)//GO:0032212(positive regulation of telomere maintenance via telomerase)//GO:0006457(protein folding)//GO:0050821(protein stabilization)//GO:0007339(binding of sperm to zona pellucida)//GO:1901998(toxin transport)//GO:1904874(positive regulation of telomerase RNA localization to Cajal body)
Rhbg	ENSMUSG00000001417	protein_coding	-	chr3:88242873-88296999	0.644666	0.435165	0.566988	1	1	58176	-	MGI:MGI:1927379|Ensembl:ENSMUSG00000103766|Ensembl:ENSMUSG00000104445|Vega:OTTMUSG00000035936|Vega:OTTMUSG00000052140	3	3 F1|3 38.78 cM	Rhesus blood group-associated B glycoprotein		GO:0005886(plasma membrane)//GO:0005887(integral component of plasma membrane)//GO:0016020(membrane)//GO:0016021(integral component of membrane)//GO:0016323(basolateral plasma membrane)//GO:0014731(spectrin-associated cytoskeleton)//GO:0031410(cytoplasmic vesicle)//GO:0046658(anchored component of plasma membrane)	GO:0008519(ammonium transmembrane transporter activity)//GO:0030506(ankyrin binding)	GO:0015696(ammonium transport)//GO:0072488(ammonium transmembrane transport)//GO:0015695(organic cation transport)//GO:0019740(nitrogen utilization)//GO:0006810(transport)//GO:0070634(transepithelial ammonium transport)
0610031J06Rik	ENSMUSG00000001418	protein_coding	+	chr3:88325022-88334504	41.5715	27.631	0.589306	0.37485	0.997548
Mef2d	ENSMUSG00000001419	protein_coding	+	chr3:88142371-88177785	10.9659	9.0661	0.274474	0.54795	0.997548	17261	C80750	MGI:MGI:99533|Ensembl:ENSMUSG00000001419|Vega:OTTMUSG00000027132	3	3 F1|3 38.78 cM	myocyte enhancer factor 2D	mmu04022(cGMP-PKG signaling pathway)	GO:0005654(nucleoplasm)//GO:0043231(intracellular membrane-bounded organelle)//GO:0005634(nucleus)//GO:0005737(cytoplasm)	GO:0042826(histone deacetylase binding)//GO:0003700(transcription factor activity, sequence-specific DNA binding)//GO:0000981(RNA polymerase II transcription factor activity, sequence-specific DNA binding)//GO:0019899(enzyme binding)//GO:0000978(RNA polymerase II core promoter proximal region sequence-specific DNA binding)//GO:0000977(RNA polymerase II regulatory region sequence-specific DNA bind…	GO:0002062(chondrocyte differentiation)//GO:0001958(endochondral ossification)//GO:0006351(transcription, DNA-templated)//GO:0030154(cell differentiation)//GO:0001649(osteoblast differentiation)//GO:0007275(multicellular organism development)//GO:0045944(positive regulation of transcription from RNA polymerase II promoter)//GO:0007399(nervous system development)//GO:0006915(apoptotic process)//GO…
Tmem79	ENSMUSG00000001420	protein_coding	-	chr3:88325022-88334504	3.90497	5.1288	-0.393308	0.77985	0.997548	71913	2310042N02Rik|2310074C17Rik|Matt|ma	MGI:MGI:1919163|Ensembl:ENSMUSG00000001420|Vega:OTTMUSG00000022067	3	3|3 F1	transmembrane protein 79		GO:0005764(lysosome)//GO:0016020(membrane)//GO:0005794(Golgi apparatus)//GO:0016021(integral component of membrane)//GO:0005765(lysosomal membrane)//GO:0032588(trans-Golgi network membrane)//GO:0005737(cytoplasm)	GO:0003674(molecular_function)	GO:0002070(epithelial cell maturation)//GO:0031069(hair follicle morphogenesis)//GO:0070268(cornification)//GO:0061436(establishment of skin barrier)//GO:0045684(positive regulation of epidermis development)//GO:0045055(regulated exocytosis)//GO:0042335(cuticle development)
Snd1	ENSMUSG00000001424	protein_coding	+	chr6:28475138-28935162	87.9555	53.0655	0.728999	0.0724	0.617669	56463	AL033314|Tudor-SN	MGI:MGI:1929266|Ensembl:ENSMUSG00000001424|Vega:OTTMUSG00000035791	6	6|6 A3.3	staphylococcal nuclease and tudor domain containing 1	mmu05169(Epstein-Barr virus infection)//mmu05203(Viral carcinogenesis)	GO:0097433(dense body)//GO:0070062(extracellular exosome)//GO:0016020(membrane)//GO:0005739(mitochondrion)//GO:0016442(RISC complex)//GO:0005634(nucleus)//GO:0005737(cytoplasm)	GO:0044822(poly(A) RNA binding)//GO:0003676(nucleic acid binding)//GO:0004518(nuclease activity)//GO:0005515(protein binding)	GO:0031047(gene silencing by RNA)//GO:0001649(osteoblast differentiation)//GO:0006351(transcription, DNA-templated)//GO:0006355(regulation of transcription, DNA-templated)
Col18a1	ENSMUSG00000001435	protein_coding	-	chr10:77032240-77166548	164.201	48.5354	1.75835	0.0006	0.0331763	12822	-	MGI:MGI:88451|Ensembl:ENSMUSG00000001435|Vega:OTTMUSG00000021408	10	10 B5-C1|10 39.72 cM	collagen, type XVIII, alpha 1	mmu04974(Protein digestion and absorption)	GO:0005604(basement membrane)//GO:0070062(extracellular exosome)//GO:0005576(extracellular region)//GO:0005581(collagen trimer)//GO:0005578(proteinaceous extracellular matrix)//GO:0031012(extracellular matrix)//GO:0005615(extracellular space)	GO:0005198(structural molecule activity)//GO:0046872(metal ion binding)	GO:0008284(positive regulation of cell proliferation)//GO:2000353(positive regulation of endothelial cell apoptotic process)//GO:0030198(extracellular matrix organization)//GO:0001886(endothelial cell morphogenesis)//GO:0007155(cell adhesion)//GO:0030335(positive regulation of cell migration)//GO:0001525(angiogenesis)
Slc19a1	ENSMUSG00000001436	protein_coding	+	chr10:77032240-77166548	17.6565	9.17267	0.944789	0.53745	0.997548	20509	AI323572|RFC|RFC-1|RFC1	MGI:MGI:103182|Ensembl:ENSMUSG00000001436|Vega:OTTMUSG00000033598	10	10 C1|10 39.72 cM	solute carrier family 19 (folate transporter), member 1	mmu04977(Vitamin digestion and absorption)	GO:0005886(plasma membrane)//GO:0005887(integral component of plasma membrane)//GO:0016020(membrane)//GO:0016021(integral component of membrane)//GO:0016323(basolateral plasma membrane)//GO:0031526(brush border membrane)//GO:0016324(apical plasma membrane)	GO:0008517(folic acid transporter activity)//GO:0008518(reduced folate carrier activity)//GO:0005542(folic acid binding)//GO:0015350(methotrexate transporter activity)	GO:0015884(folic acid transport)//GO:0006810(transport)//GO:0098838(reduced folate transmembrane transport)//GO:0051958(methotrexate transport)
Kpnb1	ENSMUSG00000001440	protein_coding	-	chr11:97159713-97187881	96.1131	75.1578	0.354811	0.5342	0.997548	16211	AA409963|IPOB|Impnb	MGI:MGI:107532|Ensembl:ENSMUSG00000001440|Vega:OTTMUSG00000002303	11	11|11 D	karyopherin (importin) beta 1	mmu03013(RNA transport)	GO:0070062(extracellular exosome)//GO:0034399(nuclear periphery)//GO:0005635(nuclear envelope)//GO:0031965(nuclear membrane)//GO:0016020(membrane)//GO:0043234(protein complex)//GO:0005643(nuclear pore)//GO:0071782(endoplasmic reticulum tubular network)//GO:0005654(nucleoplasm)//GO:0005634(nucleus)//GO:0005737(cytoplasm)	GO:0019894(kinesin binding)//GO:0032403(protein complex binding)//GO:0019899(enzyme binding)//GO:0051879(Hsp90 protein binding)//GO:0019904(protein domain specific binding)//GO:0044822(poly(A) RNA binding)//GO:0008139(nuclear localization sequence binding)//GO:0005515(protein binding)//GO:0008565(protein transporter activity)//GO:0008536(Ran GTPase binding)	GO:0007080(mitotic metaphase plate congression)//GO:0000060(protein import into nucleus, translocation)//GO:0006606(protein import into nucleus)//GO:0090307(mitotic spindle assembly)//GO:0015031(protein transport)//GO:0045184(establishment of protein localization)//GO:0007079(mitotic chromosome movement towards spindle pole)//GO:0031291(Ran protein signal transduction)//GO:0040001(establishment o…
Npepps	ENSMUSG00000001441	protein_coding	-	chr11:97205841-97282897	26.5925	29.5503	-0.152151	0.7388	0.997548	19155	AAP-S|MP100|Psa|R74825|goku	MGI:MGI:1101358|Ensembl:ENSMUSG00000001441|Vega:OTTMUSG00000002302	11	11 D|11 60.95 cM	aminopeptidase puromycin sensitive		GO:0005886(plasma membrane)//GO:0005634(nucleus)//GO:0005737(cytoplasm)//GO:0070062(extracellular exosome)	GO:0008237(metallopeptidase activity)//GO:0008233(peptidase activity)//GO:0004177(aminopeptidase activity)//GO:0070006(metalloaminopeptidase activity)//GO:0008270(zinc ion binding)//GO:0046872(metal ion binding)//GO:0042277(peptide binding)//GO:0016787(hydrolase activity)	GO:0006508(proteolysis)//GO:0043171(peptide catabolic process)//GO:0071456(cellular response to hypoxia)//GO:1903955(positive regulation of protein targeting to mitochondrion)
Tbx21	ENSMUSG00000001444	protein_coding	-	chr11:97098070-97115331	1.07778	0.125049	3.1075	0.05255	0.530316	57765	TBT1|Tbet|Tblym	MGI:MGI:1888984|Ensembl:ENSMUSG00000001444|Vega:OTTMUSG00000002233	11	11|11 D	T-box 21	mmu05321(Inflammatory bowel disease (IBD))	GO:0005634(nucleus)//GO:0043025(neuronal cell body)	GO:0044212(transcription regulatory region DNA binding)//GO:0005515(protein binding)//GO:0003677(DNA binding)//GO:0003700(transcription factor activity, sequence-specific DNA binding)	GO:0071310(cellular response to organic substance)//GO:0072676(lymphocyte migration)//GO:0006351(transcription, DNA-templated)//GO:0048304(positive regulation of isotype switching to IgG isotypes)//GO:0050776(regulation of immune response)//GO:0030217(T cell differentiation)//GO:0006355(regulation of transcription, DNA-templated)//GO:0045893(positive regulation of transcription, DNA-templated)
Mrpl10	ENSMUSG00000001445	protein_coding	+	chr11:97041559-97068904	20.5421	14.1777	0.534958	0.3265	0.997548	107732	0610040E02Rik|C78440|MRP-L8|Rpml8	MGI:MGI:1333801|Ensembl:ENSMUSG00000001445|Vega:OTTMUSG00000002231	11	11|11 D	mitochondrial ribosomal protein L10	mmu03010(Ribosome)	GO:0030529(intracellular ribonucleoprotein complex)//GO:0005654(nucleoplasm)//GO:0005739(mitochondrion)//GO:0005840(ribosome)//GO:0005762(mitochondrial large ribosomal subunit)	GO:0044822(poly(A) RNA binding)//GO:0003735(structural constituent of ribosome)	GO:0042254(ribosome biogenesis)
Cyp51	ENSMUSG00000001467	protein_coding	-	chr5:4081144-4104746	12.0084	5.76932	1.05758	0.01815	0.296808	13121	AI426508|CYPLI|Cyp51a1|Ldm|P450-14DM|P450LI	MGI:MGI:106040|Ensembl:ENSMUSG00000001467|Vega:OTTMUSG00000022725	5	5 2.3 cM|5 A2	cytochrome P450, family 51	mmu00100(Steroid biosynthesis)//mmu01100(Metabolic pathways)	GO:0005783(endoplasmic reticulum)//GO:0016020(membrane)//GO:0005886(plasma membrane)//GO:0016021(integral component of membrane)//GO:0043231(intracellular membrane-bounded organelle)	GO:0005506(iron ion binding)//GO:0016705(oxidoreductase activity, acting on paired donors, with incorporation or reduction of molecular oxygen)//GO:0020037(heme binding)//GO:0016491(oxidoreductase activity)//GO:0004497(monooxygenase activity)//GO:0008398(sterol 14-demethylase activity)//GO:0046872(metal ion binding)	GO:0055114(oxidation-reduction process)//GO:0033488(cholesterol biosynthetic process via 24,25-dihydrolanosterol)//GO:0006695(cholesterol biosynthetic process)//GO:0008203(cholesterol metabolic process)//GO:0016126(sterol biosynthetic process)//GO:0006629(lipid metabolic process)//GO:0006694(steroid biosynthetic process)//GO:0008202(steroid metabolic process)
Tcf25	ENSMUSG00000001472	protein_coding	+	chr8:119910359-124345724	65.1958	61.6756	0.0800801	0.9511	0.997548	66855	1100001J13Rik|1810041K11Rik|D8Ertd325e|Nulp1|mKIAA1049	MGI:MGI:1914105|Ensembl:ENSMUSG00000001472	8	8 E1|8 72.1 cM	transcription factor 25 (basic helix-loop-helix)		GO:0005634(nucleus)	GO:0003677(DNA binding)//GO:0003700(transcription factor activity, sequence-specific DNA binding)	GO:0006351(transcription, DNA-templated)//GO:0006355(regulation of transcription, DNA-templated)//GO:0000122(negative regulation of transcription from RNA polymerase II promoter)
Tubb6	ENSMUSG00000001473	protein_coding	+	chr18:67390716-67403007	66.64	19.8047	1.75054	0.00075	0.0386895	67951	2310057H16Rik|BB220206	MGI:MGI:1915201|Ensembl:ENSMUSG00000001473	18	18|18 E1	tubulin, beta 6 class V	mmu04145(Phagosome)//mmu04540(Gap junction)	GO:0070062(extracellular exosome)//GO:0005634(nucleus)//GO:0005856(cytoskeleton)//GO:0005737(cytoplasm)//GO:0005874(microtubule)	GO:0000166(nucleotide binding)//GO:0005525(GTP binding)//GO:0005200(structural constituent of cytoskeleton)//GO:0003924(GTPase activity)	GO:0007017(microtubule-based process)
Def8	ENSMUSG00000001482	protein_coding	+	chr8:119910359-124345724	8.94482	9.02481	-0.0128435	0.99175	0.9988	23854	AI449518|D8Ertd713e|DEF-8	MGI:MGI:1346331|Ensembl:ENSMUSG00000001482|Vega:OTTMUSG00000022172	8	8 E1|8 72.1 cM	differentially expressed in FDCP 8		GO:0005575(cellular_component)	GO:0003674(molecular_function)//GO:0046872(metal ion binding)	GO:0035556(intracellular signal transduction)//GO:0008150(biological_process)
Meox1	ENSMUSG00000001493	protein_coding	-	chr11:101877509-101894374	1.42694	0.779578	0.872161	0.3274	0.997548	17285	AI385561|D330041M02Rik|Mox-1|Mox1	MGI:MGI:103220|Ensembl:ENSMUSG00000001493|Vega:OTTMUSG00000002088	11	11 D|11 65.48 cM	mesenchyme homeobox 1		GO:0005634(nucleus)//GO:0005737(cytoplasm)	GO:0003682(chromatin binding)//GO:0003700(transcription factor activity, sequence-specific DNA binding)//GO:0043565(sequence-specific DNA binding)//GO:0000978(RNA polymerase II core promoter proximal region sequence-specific DNA binding)//GO:0071837(HMG box domain binding)//GO:0001077(transcriptional activator activity, RNA polymerase II core promoter proximal region sequence-specific binding)//G…	GO:0001757(somite specification)//GO:0061053(somite development)//GO:0006351(transcription, DNA-templated)//GO:0061056(sclerotome development)//GO:0007275(multicellular organism development)//GO:0045944(positive regulation of transcription from RNA polymerase II promoter)//GO:0006355(regulation of transcription, DNA-templated)
Sost	ENSMUSG00000001494	protein_coding	-	chr11:101962457-101967015	0	0.0713715	-inf	1	1	74499	5430411E23Rik	MGI:MGI:1921749|Ensembl:ENSMUSG00000001494|Vega:OTTMUSG00000002135	11	11|11 D	sclerostin	mmu04310(Wnt signaling pathway)	GO:0005576(extracellular region)//GO:0043234(protein complex)//GO:0005794(Golgi apparatus)//GO:0005578(proteinaceous extracellular matrix)//GO:0031012(extracellular matrix)//GO:0005615(extracellular space)	GO:0008201(heparin binding)//GO:0008134(transcription factor binding)//GO:0005515(protein binding)	GO:0030514(negative regulation of BMP signaling pathway)//GO:0030178(negative regulation of Wnt signaling pathway)//GO:0090090(negative regulation of canonical Wnt signaling pathway)//GO:2000054(negative regulation of Wnt signaling pathway involved in dorsal/ventral axis specification)//GO:0016055(Wnt signaling pathway)//GO:0071374(cellular response to parathyroid hormone stimulus)//GO:0001503(os…
Nkx2-1	ENSMUSG00000001496	protein_coding	-	chr12:56531957-56607476	0.0916304	0	inf	1	1	21869	AV026640|Nkx2.1|T/EBP|Titf1|Ttf-1	MGI:MGI:108067|Ensembl:ENSMUSG00000001496|Vega:OTTMUSG00000044396	12	12 24.42 cM|12 C1-C3	NK2 homeobox 1		GO:0005654(nucleoplasm)//GO:0005667(transcription factor complex)//GO:0005634(nucleus)	GO:0001161(intronic transcription regulatory region sequence-specific DNA binding)//GO:0019899(enzyme binding)//GO:0003700(transcription factor activity, sequence-specific DNA binding)//GO:0043565(sequence-specific DNA binding)//GO:0001047(core promoter binding)//GO:0001012(RNA polymerase II regulatory region DNA binding)//GO:0000977(RNA polymerase II regulatory region sequence-specific DNA bindi…	GO:0006644(phospholipid metabolic process)//GO:0060486(Clara cell differentiation)//GO:0021795(cerebral cortex cell migration)//GO:0048663(neuron fate commitment)//GO:0010719(negative regulation of epithelial to mesenchymal transition)//GO:0010628(positive regulation of gene expression)//GO:0048709(oligodendrocyte differentiation)//GO:0030512(negative regulation of transforming growth factor beta…
Pax9	ENSMUSG00000001497	protein_coding	+	chr12:56689917-57197472	0.0193454	0.0451751	-1.22353	1	1	18511	Pax-9	MGI:MGI:97493|Ensembl:ENSMUSG00000001497|Vega:OTTMUSG00000023206	12	12 C1|12 24.53 cM	paired box 9		GO:0005667(transcription factor complex)//GO:0005634(nucleus)	GO:0003700(transcription factor activity, sequence-specific DNA binding)//GO:0005515(protein binding)//GO:0000977(RNA polymerase II regulatory region sequence-specific DNA binding)//GO:0003677(DNA binding)//GO:0001228(transcriptional activator activity, RNA polymerase II transcription regulatory region sequence-specific binding)	GO:0071363(cellular response to growth factor stimulus)//GO:0042476(odontogenesis)//GO:0042481(regulation of odontogenesis)//GO:0009887(organ morphogenesis)//GO:0045892(negative regulation of transcription, DNA-templated)//GO:0006351(transcription, DNA-templated)//GO:0007275(multicellular organism development)//GO:0045944(positive regulation of transcription from RNA polymerase II promoter)//GO:0…
Irx2	ENSMUSG00000001504	protein_coding	+	chr13:72628819-72634196	0.144559	0.1104	0.388919	1	1	16372	-	MGI:MGI:1197526|Ensembl:ENSMUSG00000001504|Vega:OTTMUSG00000036811	13	13 C1|13 39.23 cM	Iroquois related homeobox 2 (Drosophila)		GO:0005634(nucleus)	GO:0043565(sequence-specific DNA binding)//GO:0003677(DNA binding)	GO:0006355(regulation of transcription, DNA-templated)
Col1a1	ENSMUSG00000001506	protein_coding	+	chr11:94936223-94953042	345.452	127.657	1.43622	0.01415	0.25999	12842	Col1a-1|Cola-1|Cola1|Mov-13|Mov13	MGI:MGI:88467|Ensembl:ENSMUSG00000001506|Vega:OTTMUSG00000002059	11	11 59.01 cM|11 D	collagen, type I, alpha 1	mmu04151(PI3K-Akt signaling pathway)//mmu04510(Focal adhesion)//mmu04512(ECM-receptor interaction)//mmu04611(Platelet activation)//mmu04933(AGE-RAGE signaling pathway in diabetic complications)//mmu04974(Protein digestion and absorption)//mmu05146(Amoebiasis)//mmu05205(Proteoglycans in cancer)	GO:0005576(extracellular region)//GO:0005584(collagen type I trimer)//GO:0005581(collagen trimer)//GO:0005794(Golgi apparatus)//GO:0005783(endoplasmic reticulum)//GO:0005578(proteinaceous extracellular matrix)//GO:0031012(extracellular matrix)//GO:0005615(extracellular space)//GO:0005737(cytoplasm)//GO:0030141(secretory granule)	GO:0005201(extracellular matrix structural constituent)//GO:0046872(metal ion binding)//GO:0005515(protein binding)//GO:0042802(identical protein binding)//GO:0048407(platelet-derived growth factor binding)	GO:0071230(cellular response to amino acid stimulus)//GO:0034505(tooth mineralization)//GO:0045893(positive regulation of transcription, DNA-templated)//GO:0060351(cartilage development involved in endochondral bone morphogenesis)//GO:0048706(embryonic skeletal system development)//GO:0042060(wound healing)//GO:0070208(protein heterotrimerization)//GO:0032964(collagen biosynthetic process)//GO:00…
Itga3	ENSMUSG00000001507	protein_coding	-	chr11:95044473-95076801	12.6289	18.3676	-0.540429	0.19905	0.916921	16400	AA407068|CD49C|GAPB3	MGI:MGI:96602|Ensembl:ENSMUSG00000001507|Vega:OTTMUSG00000001616	11	11 D|11 59.01 cM	integrin alpha 3	mmu04151(PI3K-Akt signaling pathway)//mmu04510(Focal adhesion)//mmu04512(ECM-receptor interaction)//mmu04640(Hematopoietic cell lineage)//mmu04810(Regulation of actin cytoskeleton)//mmu05200(Pathways in cancer)//mmu05222(Small cell lung cancer)//mmu05410(Hypertrophic cardiomyopathy (HCM))//mmu05412(Arrhythmogenic right ventricular cardiomyopathy (ARVC))//mmu05414(Dilated cardiomyopathy)	GO:0071438(invadopodium membrane)//GO:0045202(synapse)//GO:0009897(external side of plasma membrane)//GO:0048471(perinuclear region of cytoplasm)//GO:0043235(receptor complex)//GO:0009986(cell surface)//GO:0016020(membrane)//GO:0071944(cell periphery)//GO:0034667(integrin alpha3-beta1 complex)//GO:0042995(cell projection)//GO:0005886(plasma membrane)//GO:0016323(basolateral plasma membrane)//GO:0…	GO:0043236(laminin binding)//GO:0002020(protease binding)//GO:0019904(protein domain specific binding)//GO:0005518(collagen binding)//GO:0046982(protein heterodimerization activity)//GO:0001968(fibronectin binding)//GO:0005178(integrin binding)//GO:0005515(protein binding)//GO:0001948(glycoprotein binding)	GO:0010976(positive regulation of neuron projection development)//GO:0072006(nephron development)//GO:0035024(negative regulation of Rho protein signal transduction)//GO:0010628(positive regulation of gene expression)//GO:0010634(positive regulation of epithelial cell migration)//GO:0017015(regulation of transforming growth factor beta receptor signaling pathway)//GO:0043588(skin development)//GO…
Sgca	ENSMUSG00000001508	protein_coding	-	chr11:94962790-94976327	0.392094	0	inf	1	1	20391	50DAG|Asg	MGI:MGI:894698|Ensembl:ENSMUSG00000001508|Vega:OTTMUSG00000001503	11	11|11 C	sarcoglycan, alpha (dystrophin-associated glycoprotein)	mmu05410(Hypertrophic cardiomyopathy (HCM))//mmu05412(Arrhythmogenic right ventricular cardiomyopathy (ARVC))//mmu05414(Dilated cardiomyopathy)//mmu05416(Viral myocarditis)	GO:0005886(plasma membrane)//GO:0005887(integral component of plasma membrane)//GO:0016020(membrane)//GO:0016011(dystroglycan complex)//GO:0016021(integral component of membrane)//GO:0045121(membrane raft)//GO:0016012(sarcoglycan complex)//GO:0005737(cytoplasm)//GO:0005856(cytoskeleton)//GO:0005911(cell-cell junction)//GO:0042383(sarcolemma)	GO:0005509(calcium ion binding)	GO:0003012(muscle system process)//GO:0061024(membrane organization)
Dlx3	ENSMUSG00000001510	protein_coding	+	chr11:95120088-95125296	0	0.137219	-inf	1	1	13393	AV237891|Dlx-3	MGI:MGI:94903|Ensembl:ENSMUSG00000001510|Vega:OTTMUSG00000001614	11	11 D|11 59.01 cM	distal-less homeobox 3		GO:0005634(nucleus)	GO:0001077(transcriptional activator activity, RNA polymerase II core promoter proximal region sequence-specific binding)//GO:0043565(sequence-specific DNA binding)//GO:0003682(chromatin binding)//GO:0003677(DNA binding)	GO:0071895(odontoblast differentiation)//GO:0042475(odontogenesis of dentin-containing tooth)//GO:0001568(blood vessel development)//GO:0007275(multicellular organism development)//GO:0001890(placenta development)//GO:0006355(regulation of transcription, DNA-templated)
Foxm1	ENSMUSG00000001517	protein_coding	+	chr6:128362966-128408932	7.69571	6.16457	0.320053	0.576	0.997548	14235	AA408308|AW554517|BB238854|Fkh16|Foxm1b|HFH-11B|MPHOSPH2|Mpm2|WIN	MGI:MGI:1347487|Ensembl:ENSMUSG00000001517|Vega:OTTMUSG00000023770	6	6 F3|6 62.98 cM	forkhead box M1		GO:0005654(nucleoplasm)//GO:0005634(nucleus)//GO:0005737(cytoplasm)	GO:0003700(transcription factor activity, sequence-specific DNA binding)//GO:0019901(protein kinase binding)//GO:0000981(RNA polymerase II transcription factor activity, sequence-specific DNA binding)//GO:0044212(transcription regulatory region DNA binding)//GO:0043565(sequence-specific DNA binding)//GO:0005515(protein binding)//GO:0003677(DNA binding)	GO:0008284(positive regulation of cell proliferation)//GO:0032873(negative regulation of stress-activated MAPK cascade)//GO:0071156(regulation of cell cycle arrest)//GO:2000781(positive regulation of double-strand break repair)//GO:0006974(cellular response to DNA damage stimulus)//GO:0000086(G2/M transition of mitotic cell cycle)//GO:0001889(liver development)//GO:0006351(transcription, DNA-temp…
Itfg2	ENSMUSG00000001518	protein_coding	-	chr6:128409443-128424931	9.14872	10.4361	-0.189939	0.68305	0.997548	101142	2700050P07Rik|AI646725	MGI:MGI:1915450|Ensembl:ENSMUSG00000001518|Vega:OTTMUSG00000023984	6	6|6 F3	integrin alpha FG-GAP repeat containing 2		GO:0005654(nucleoplasm)//GO:0005829(cytosol)	GO:0003674(molecular_function)	GO:0002314(germinal center B cell differentiation)
Nrip2	ENSMUSG00000001520	protein_coding	+	chr6:128362966-128408932	7.42374	3.07013	1.27385	0.33215	0.997548	60345	AW491344|NIX1	MGI:MGI:1891884|Ensembl:ENSMUSG00000001520|Vega:OTTMUSG00000026982	6	6|6 F3	nuclear receptor interacting protein 2		GO:0005634(nucleus)//GO:0005737(cytoplasm)	GO:0005515(protein binding)//GO:0004190(aspartic-type endopeptidase activity)	GO:0006508(proteolysis)//GO:0007219(Notch signaling pathway)//GO:0006351(transcription, DNA-templated)//GO:0006355(regulation of transcription, DNA-templated)//GO:0000122(negative regulation of transcription from RNA polymerase II promoter)
Tulp3	ENSMUSG00000001521	protein_coding	-	chr6:128321139-128355851	12.3575	9.24348	0.418877	0.3788	0.997548	22158	2310022L06Rik|AI316887	MGI:MGI:1329045|Ensembl:ENSMUSG00000001521|Vega:OTTMUSG00000022778	6	6 F3|6 62.96 cM	tubby-like protein 3		GO:0005886(plasma membrane)//GO:0005929(cilium)//GO:0005576(extracellular region)//GO:0005930(axoneme)//GO:0016020(membrane)//GO:0042995(cell projection)//GO:0097546(ciliary base)//GO:0030991(intraciliary transport particle A)//GO:0072372(primary cilium)//GO:0005730(nucleolus)//GO:0005634(nucleus)//GO:0005737(cytoplasm)	GO:0019899(enzyme binding)//GO:0035091(phosphatidylinositol binding)//GO:0032403(protein complex binding)	GO:0097500(receptor localization to nonmotile primary cilium)//GO:0021915(neural tube development)//GO:0060831(smoothened signaling pathway involved in dorsal/ventral neural tube patterning)//GO:0021953(central nervous system neuron differentiation)//GO:1903546(protein localization to photoreceptor outer segment)//GO:0001843(neural tube closure)//GO:0060434(bronchus morphogenesis)//GO:0061548(gan…
Gtf2h4	ENSMUSG00000001524	protein_coding	-	chr17:35667682-35673739	11.6143	9.99084	0.217229	0.72155	0.997548	14885	AW545633|BTF2 p52|p52	MGI:MGI:1338799|Ensembl:ENSMUSG00000001524|Vega:OTTMUSG00000034602	17	17|17 B1	general transcription factor II H, polypeptide 4	mmu03022(Basal transcription factors)//mmu03420(Nucleotide excision repair)//mmu05203(Viral carcinogenesis)	GO:0005634(nucleus)//GO:0000439(core TFIIH complex)//GO:0005675(holo TFIIH complex)	GO:0003700(transcription factor activity, sequence-specific DNA binding)//GO:0004672(protein kinase activity)//GO:0008353(RNA polymerase II carboxy-terminal domain kinase activity)//GO:0004003(ATP-dependent DNA helicase activity)//GO:0008094(DNA-dependent ATPase activity)//GO:0003690(double-stranded DNA binding)	GO:0006974(cellular response to DNA damage stimulus)//GO:0006351(transcription, DNA-templated)//GO:0006366(transcription from RNA polymerase II promoter)//GO:0006289(nucleotide-excision repair)//GO:0070816(phosphorylation of RNA polymerase II C-terminal domain)//GO:0006281(DNA repair)//GO:0006355(regulation of transcription, DNA-templated)
Tubb5	ENSMUSG00000001525	protein_coding	-	chr17:35833925-35838306	293.563	200.981	0.546611	0.22125	0.947389	22154	AA408537|AI596182|B130022C14Rik|M(beta)5	MGI:MGI:107812|Ensembl:ENSMUSG00000001525|Vega:OTTMUSG00000026311	17	17|17 B1	tubulin, beta 5 class I	mmu04145(Phagosome)//mmu04540(Gap junction)	GO:0005641(nuclear envelope lumen)//GO:0070062(extracellular exosome)//GO:0005874(microtubule)//GO:0045298(tubulin complex)//GO:0043234(protein complex)//GO:0036464(cytoplasmic ribonucleoprotein granule)//GO:0044297(cell body)//GO:0005634(nucleus)//GO:0005856(cytoskeleton)//GO:0005737(cytoplasm)	GO:0031625(ubiquitin protein ligase binding)//GO:0005200(structural constituent of cytoskeleton)//GO:0003924(GTPase activity)//GO:0032403(protein complex binding)//GO:0000166(nucleotide binding)//GO:0005525(GTP binding)//GO:0032794(GTPase activating protein binding)//GO:0042288(MHC class I protein binding)//GO:0019904(protein domain specific binding)	GO:0051225(spindle assembly)//GO:0009987(cellular process)//GO:0007017(microtubule-based process)
Ell2	ENSMUSG00000001542	protein_coding	+	chr13:75707483-75772356	6.32295	3.26073	0.955402	0.0637	0.577708	192657	-	MGI:MGI:2183438|Ensembl:ENSMUSG00000001542	13	13|13 C1	elongation factor RNA polymerase II 2		GO:0005654(nucleoplasm)//GO:0005634(nucleus)//GO:0008023(transcription elongation factor complex)//GO:0005737(cytoplasm)//GO:0005813(centrosome)		GO:0032968(positive regulation of transcription elongation from RNA polymerase II promoter)//GO:0006368(transcription elongation from RNA polymerase II promoter)//GO:0006351(transcription, DNA-templated)//GO:0006355(regulation of transcription, DNA-templated)//GO:0042795(snRNA transcription from RNA polymerase II promoter)
Jup	ENSMUSG00000001552	protein_coding	-	chr11:100368957-100397763	15.4858	29.5681	-0.93309	0.0497	0.515772	16480	Ctnng|D930025P04Rik|PG	MGI:MGI:96650|Ensembl:ENSMUSG00000001552|Vega:OTTMUSG00000006276	11	11 D|11 63.47 cM	junction plakoglobin	mmu05200(Pathways in cancer)//mmu05202(Transcriptional misregulation in cancer)//mmu05221(Acute myeloid leukemia)//mmu05412(Arrhythmogenic right ventricular cardiomyopathy (ARVC))	GO:0030018(Z disc)//GO:0005882(intermediate filament)//GO:0030054(cell junction)//GO:0016327(apicolateral plasma membrane)//GO:0005913(cell-cell adherens junction)//GO:0005911(cell-cell junction)//GO:0005916(fascia adherens)//GO:0016328(lateral plasma membrane)//GO:0071665(gamma-catenin-TCF7L2 complex)//GO:0014704(intercalated disc)//GO:0015629(actin cytoskeleton)//GO:0005737(cytoplasm)//GO:00056…	GO:0019903(protein phosphatase binding)//GO:0019901(protein kinase binding)//GO:0004871(signal transducer activity)//GO:0005198(structural molecule activity)//GO:0045294(alpha-catenin binding)//GO:0045296(cadherin binding)//GO:0050839(cell adhesion molecule binding)//GO:0005515(protein binding)//GO:0003713(transcription coactivator activity)	GO:0090002(establishment of protein localization to plasma membrane)//GO:0043588(skin development)//GO:0042307(positive regulation of protein import into nucleus)//GO:0098911(regulation of ventricular cardiac muscle cell action potential)//GO:0050982(detection of mechanical stimulus)//GO:0051291(protein heterooligomerization)//GO:0007155(cell adhesion)//GO:0042127(regulation of cell proliferation…
Fkbp10	ENSMUSG00000001555	protein_coding	+	chr11:100415696-100441808	37.2245	12.5185	1.57219	0.01195	0.236779	14230	AI325255|FKBP-10|FKBP-65|FKBP65|Fkbp-rs1|Fkbp1-rs|Fkbp6|Fkbprp	MGI:MGI:104769|Ensembl:ENSMUSG00000001555|Vega:OTTMUSG00000006274	11	11 D|11 63.47 cM	FK506 binding protein 10		GO:0005783(endoplasmic reticulum)//GO:0005789(endoplasmic reticulum membrane)	GO:0005528(FK506 binding)//GO:0016853(isomerase activity)//GO:0003755(peptidyl-prolyl cis-trans isomerase activity)//GO:0046872(metal ion binding)//GO:0005515(protein binding)//GO:0005509(calcium ion binding)	GO:0061077(chaperone-mediated protein folding)//GO:0006457(protein folding)
Klhl10	ENSMUSG00000001558	protein_coding	+	chr11:100441916-100457022	0.508122	0.246687	1.04249	1	1	66720	4921517C11Rik	MGI:MGI:2181067|Ensembl:ENSMUSG00000001558|Vega:OTTMUSG00000006277	11	11|11 D	kelch-like 10		GO:0031463(Cul3-RING ubiquitin ligase complex)//GO:0005737(cytoplasm)	GO:0004842(ubiquitin-protein transferase activity)//GO:0005515(protein binding)	GO:0000902(cell morphogenesis)//GO:0009566(fertilization)//GO:0007286(spermatid development)//GO:0008584(male gonad development)//GO:0030154(cell differentiation)//GO:0007283(spermatogenesis)//GO:0048808(male genitalia morphogenesis)//GO:0048873(homeostasis of number of cells within a tissue)
Mnx1	ENSMUSG00000001566	protein_coding	-	chr5:29229813-29690036	0.112003	0.0627591	0.835639	1	1	15285	HB9|Hlxb9|MNR2	MGI:MGI:109160|Ensembl:ENSMUSG00000001566|Vega:OTTMUSG00000037528	5	5|5 B1	motor neuron and pancreas homeobox 1	mmu04950(Maturity onset diabetes of the young)	GO:0005730(nucleolus)//GO:0005634(nucleus)//GO:0005737(cytoplasm)	GO:0043565(sequence-specific DNA binding)//GO:0003677(DNA binding)//GO:0003700(transcription factor activity, sequence-specific DNA binding)	GO:0021520(spinal cord motor neuron cell fate specification)//GO:0060539(diaphragm development)//GO:0031018(endocrine pancreas development)//GO:0021675(nerve development)//GO:0009791(post-embryonic development)//GO:0006351(transcription, DNA-templated)//GO:0021904(dorsal/ventral neural tube patterning)//GO:0031016(pancreas development)//GO:0030182(neuron differentiation)//GO:0048667(cell morphoge…
Nom1	ENSMUSG00000001569	protein_coding	+	chr5:29229813-29690036	11.3828	8.52722	0.416707	0.57685	0.997548	433864	D5Kng1|Gm1040	MGI:MGI:1861749|Ensembl:ENSMUSG00000001569|Vega:OTTMUSG00000026730	5	5 B1|5 15.0 cM	nucleolar protein with MIF4G domain 1		GO:0005730(nucleolus)//GO:0005634(nucleus)	GO:0044822(poly(A) RNA binding)//GO:0003723(RNA binding)	GO:0042274(ribosomal small subunit biogenesis)//GO:0022008(neurogenesis)
Ergic1	ENSMUSG00000001576	protein_coding	+	chr17:26554253-26656931	38.291	24.7081	0.63202	0.1354	0.798855	67458	1200007D18Rik|maa-136	MGI:MGI:1914708|Ensembl:ENSMUSG00000001576|Vega:OTTMUSG00000035774	17	17|17 B1	endoplasmic reticulum-golgi intermediate compartment (ERGIC) 1		GO:0005783(endoplasmic reticulum)//GO:0016020(membrane)//GO:0005793(endoplasmic reticulum-Golgi intermediate compartment)//GO:0005794(Golgi apparatus)//GO:0016021(integral component of membrane)	GO:0003674(molecular_function)	GO:0006810(transport)//GO:0016192(vesicle-mediated transport)//GO:0006888(ER to Golgi vesicle-mediated transport)
Tnk1	ENSMUSG00000001583	protein_coding	-	chr11:69846375-69858730	6.23659	10.5577	-0.75947	0.32255	0.997548	83813	Kos1|Tnk1a|Tnk1b	MGI:MGI:1930958|Ensembl:ENSMUSG00000001583|Vega:OTTMUSG00000006012	11	11|11 B3	tyrosine kinase, non-receptor, 1		GO:0016020(membrane)//GO:0031234(extrinsic component of cytoplasmic side of plasma membrane)//GO:0005737(cytoplasm)//GO:0005829(cytosol)	GO:0004713(protein tyrosine kinase activity)//GO:0004715(non-membrane spanning protein tyrosine kinase activity)//GO:0004672(protein kinase activity)//GO:0000166(nucleotide binding)//GO:0016301(kinase activity)//GO:0016740(transferase activity)//GO:0005524(ATP binding)//GO:0005102(receptor binding)	GO:0007169(transmembrane receptor protein tyrosine kinase signaling pathway)//GO:0045087(innate immune response)//GO:0016310(phosphorylation)//GO:0038083(peptidyl-tyrosine autophosphorylation)//GO:0006468(protein phosphorylation)//GO:0046580(negative regulation of Ras protein signal transduction)//GO:0030154(cell differentiation)//GO:0042127(regulation of cell proliferation)//GO:0046777(protein a…
Acap1	ENSMUSG00000001588	protein_coding	-	chr11:69881091-69895539	6.18711	2.50291	1.30566	0.1134	0.751267	216859	Centb1	MGI:MGI:2388270|Ensembl:ENSMUSG00000001588|Vega:OTTMUSG00000006015	11	11|11 B3	ArfGAP with coiled-coil, ankyrin repeat and PH domains 1	mmu04144(Endocytosis)	GO:0005768(endosome)//GO:0016020(membrane)	GO:0004871(signal transducer activity)//GO:0003674(molecular_function)//GO:0046872(metal ion binding)//GO:0005096(GTPase activator activity)//GO:0016787(hydrolase activity)	GO:0006629(lipid metabolic process)//GO:0016042(lipid catabolic process)//GO:0008150(biological_process)//GO:0007165(signal transduction)
Tcea3	ENSMUSG00000001604	protein_coding	+	chr4:136247728-136274898	0.440281	0.137525	1.67874	1	1	21401	S-II|SII-K1	MGI:MGI:1196908|Ensembl:ENSMUSG00000001604|Vega:OTTMUSG00000009868	4	4|4 D3	transcription elongation factor A (SII), 3		GO:0005634(nucleus)	GO:0003676(nucleic acid binding)//GO:0008270(zinc ion binding)//GO:0003677(DNA binding)//GO:0046872(metal ion binding)	GO:0006357(regulation of transcription from RNA polymerase II promoter)//GO:0032784(regulation of DNA-templated transcription, elongation)//GO:0006351(transcription, DNA-templated)//GO:0006355(regulation of transcription, DNA-templated)
Csn3	ENSMUSG00000001622	protein_coding	+	chr5:87908587-87979350	0.22903	0	inf	1	1	12994	AW208918|CSN10|Csnk	MGI:MGI:107461|Ensembl:ENSMUSG00000001622|Vega:OTTMUSG00000025838	5	5 E1|5 43.56 cM	casein kappa		GO:0005576(extracellular region)//GO:0005615(extracellular space)	GO:0003674(molecular_function)	GO:0050821(protein stabilization)//GO:0007595(lactation)
Ifrd1	ENSMUSG00000001627	protein_coding	-	chr12:40201566-40248504	33.6628	28.3607	0.247262	0.69685	0.997548	15982	Ifnl|PC4|Tis7	MGI:MGI:1316717|Ensembl:ENSMUSG00000001627|Vega:OTTMUSG00000035474	12	12 B1|12 18.06 cM	interferon-related developmental regulator 1		GO:0005634(nucleus)//GO:0005737(cytoplasm)	GO:0061629(RNA polymerase II sequence-specific DNA binding transcription factor binding)	GO:0030517(negative regulation of axon extension)//GO:0014706(striated muscle tissue development)//GO:0043403(skeletal muscle tissue regeneration)//GO:0030154(cell differentiation)//GO:0048671(negative regulation of collateral sprouting)//GO:0007275(multicellular organism development)//GO:0045944(positive regulation of transcription from RNA polymerase II promoter)//GO:0042692(muscle cell differe…
Stk38l	ENSMUSG00000001630	protein_coding	+	chr6:146724994-146778812	2.31234	5.41782	-1.22836	0.03445	0.428361	232533	4930473A22Rik|B230328I19|Ndr2|Ndr54	MGI:MGI:1922250|Ensembl:ENSMUSG00000001630|Vega:OTTMUSG00000025646	6	6|6 G3	serine/threonine kinase 38 like		GO:0016020(membrane)//GO:0015629(actin cytoskeleton)//GO:0005856(cytoskeleton)//GO:0005737(cytoplasm)	GO:0004674(protein serine/threonine kinase activity)//GO:0004672(protein kinase activity)//GO:0000287(magnesium ion binding)//GO:0000166(nucleotide binding)//GO:0016301(kinase activity)//GO:0046872(metal ion binding)//GO:0003779(actin binding)//GO:0005524(ATP binding)//GO:0016740(transferase activity)	GO:0016310(phosphorylation)//GO:0006468(protein phosphorylation)//GO:0018105(peptidyl-serine phosphorylation)//GO:0035556(intracellular signal transduction)//GO:0051128(regulation of cellular component organization)
Brpf1	ENSMUSG00000001632	protein_coding	+	chr6:113307180-113326747	12.0118	12.2918	-0.0332461	0.93775	0.997548	78783	4833438B11Rik|4930540D11Rik|Brpf2	MGI:MGI:1926033|Ensembl:ENSMUSG00000001632|Vega:OTTMUSG00000022740	6	6|6 E3	bromodomain and PHD finger containing, 1		GO:0005634(nucleus)//GO:0070776(MOZ/MORF histone acetyltransferase complex)		GO:0045893(positive regulation of transcription, DNA-templated)//GO:0043966(histone H3 acetylation)
Akr1b3	ENSMUSG00000001642	protein_coding	-	chr6:34290264-34324249	24.5764	23.0676	0.0914049	0.8406	0.997548	11677	ALR2|AR|Ahr-1|Ahr1|Akr1b1|Aldor1|Aldr1	MGI:MGI:1353494|Ensembl:ENSMUSG00000001642|Vega:OTTMUSG00000014776	6	6 14.87 cM|6 B1	aldo-keto reductase family 1, member B3 (aldose reductase)	mmu00040(Pentose and glucuronate interconversions)//mmu00051(Fructose and mannose metabolism)//mmu00052(Galactose metabolism)//mmu00561(Glycerolipid metabolism)//mmu01100(Metabolic pathways)	GO:0033010(paranodal junction)//GO:0043220(Schmidt-Lanterman incisure)//GO:0070062(extracellular exosome)//GO:0097454(Schwann cell microvillus)//GO:0032838(cell projection cytoplasm)//GO:0048471(perinuclear region of cytoplasm)//GO:0042629(mast cell granule)//GO:0005829(cytosol)//GO:0005654(nucleoplasm)//GO:0005615(extracellular space)//GO:0005737(cytoplasm)	GO:0016491(oxidoreductase activity)//GO:0004032(alditol:NADP+ 1-oxidoreductase activity)//GO:0043795(glyceraldehyde oxidoreductase activity)	GO:0009414(response to water deprivation)//GO:0055114(oxidation-reduction process)//GO:0006061(sorbitol biosynthetic process)//GO:0005996(monosaccharide metabolic process)//GO:0044598(doxorubicin metabolic process)//GO:0070301(cellular response to hydrogen peroxide)//GO:0048661(positive regulation of smooth muscle cell proliferation)//GO:0097238(cellular response to methylglyoxal)//GO:0044597(dau…
Hoxc13	ENSMUSG00000001655	protein_coding	+	chr15:102727245-103239816	0.0902957	0	inf	1	1	15422	-	MGI:MGI:99560|Ensembl:ENSMUSG00000001655|Vega:OTTMUSG00000037392	15	15 F3|15 57.99 cM	homeobox C13		GO:0005634(nucleus)	GO:0001077(transcriptional activator activity, RNA polymerase II core promoter proximal region sequence-specific binding)//GO:0043565(sequence-specific DNA binding)//GO:0003682(chromatin binding)//GO:0003677(DNA binding)	GO:0035878(nail development)//GO:0009653(anatomical structure morphogenesis)//GO:0006351(transcription, DNA-templated)//GO:0001942(hair follicle development)//GO:0009952(anterior/posterior pattern specification)//GO:0007275(multicellular organism development)//GO:0045944(positive regulation of transcription from RNA polymerase II promoter)//GO:0043587(tongue morphogenesis)//GO:0006355(regulation …
Hoxc11	ENSMUSG00000001656	protein_coding	+	chr15:102727245-103239816	0.970383	1.08083	-0.155517	0.93045	0.997548	109663	Hox-3.7	MGI:MGI:96193|Ensembl:ENSMUSG00000001656|Vega:OTTMUSG00000035144	15	15 F3|15 58.02 cM	homeobox C11		GO:0005654(nucleoplasm)//GO:0005634(nucleus)//GO:0005737(cytoplasm)	GO:0001077(transcriptional activator activity, RNA polymerase II core promoter proximal region sequence-specific binding)//GO:0043565(sequence-specific DNA binding)//GO:0000978(RNA polymerase II core promoter proximal region sequence-specific DNA binding)//GO:0003677(DNA binding)	GO:0042733(embryonic digit morphogenesis)//GO:0001656(metanephros development)//GO:0009954(proximal/distal pattern formation)//GO:0001759(organ induction)//GO:0060272(embryonic skeletal joint morphogenesis)//GO:0001501(skeletal system development)//GO:0006351(transcription, DNA-templated)//GO:0009952(anterior/posterior pattern specification)//GO:0007275(multicellular organism development)//GO:004…
Hoxc8	ENSMUSG00000001657	protein_coding	+	chr15:102727245-103239816	0.156434	0.358599	-1.19682	1	1	15426	D130011F21Rik|Hox-3.1	MGI:MGI:96198|Ensembl:ENSMUSG00000001657|Vega:OTTMUSG00000037398	15	15 F3|15 58.05 cM	homeobox C8		GO:0005654(nucleoplasm)//GO:0005634(nucleus)//GO:0015630(microtubule cytoskeleton)	GO:0043565(sequence-specific DNA binding)//GO:0003677(DNA binding)//GO:0003700(transcription factor activity, sequence-specific DNA binding)	GO:0048705(skeletal system morphogenesis)//GO:0006351(transcription, DNA-templated)//GO:0030182(neuron differentiation)//GO:0009952(anterior/posterior pattern specification)//GO:0007275(multicellular organism development)//GO:0000122(negative regulation of transcription from RNA polymerase II promoter)//GO:0006355(regulation of transcription, DNA-templated)
Hoxc6	ENSMUSG00000001661	protein_coding	+	chr15:102727245-103239816	0.165142	0.278516	-0.754052	1	1	15425	Hox-3.3|Hox-6.1	MGI:MGI:96197|Ensembl:ENSMUSG00000001661|Vega:OTTMUSG00000037399	15	15 58.06 cM|15 E2	homeobox C6		GO:0005654(nucleoplasm)//GO:0005634(nucleus)//GO:0005737(cytoplasm)	GO:0043565(sequence-specific DNA binding)//GO:0003677(DNA binding)//GO:0003700(transcription factor activity, sequence-specific DNA binding)	GO:0007275(multicellular organism development)//GO:0048706(embryonic skeletal system development)//GO:0009952(anterior/posterior pattern specification)//GO:0006351(transcription, DNA-templated)//GO:0006355(regulation of transcription, DNA-templated)
Gstt1	ENSMUSG00000001663	protein_coding	-	chr10:75783812-75798584	12.601	16.8182	-0.416477	0.4512	0.997548	14871	AI255817|Gstt1-1	MGI:MGI:107379|Ensembl:ENSMUSG00000001663|Vega:OTTMUSG00000026319	10	10 38.58 cM|10 B5-C1	glutathione S-transferase, theta 1	mmu00480(Glutathione metabolism)//mmu00980(Metabolism of xenobiotics by cytochrome P450)//mmu00982(Drug metabolism - cytochrome P450)//mmu05204(Chemical carcinogenesis)	GO:0005634(nucleus)//GO:0005737(cytoplasm)//GO:0005829(cytosol)	GO:0004602(glutathione peroxidase activity)//GO:0047651(alkylhalidase activity)//GO:0016740(transferase activity)//GO:0004364(glutathione transferase activity)	GO:0018900(dichloromethane metabolic process)//GO:0006749(glutathione metabolic process)//GO:0006304(DNA modification)
Gstt3	ENSMUSG00000001665	protein_coding	-	chr10:75771229-75781980	5.15213	10.3002	-0.999426	0.09045	0.682774	103140	AI118089	MGI:MGI:2143526|Ensembl:ENSMUSG00000001665|Vega:OTTMUSG00000031847	10	10|10 C1	glutathione S-transferase, theta 3	mmu00480(Glutathione metabolism)//mmu00980(Metabolism of xenobiotics by cytochrome P450)//mmu00982(Drug metabolism - cytochrome P450)//mmu05204(Chemical carcinogenesis)	GO:0005737(cytoplasm)	GO:0004364(glutathione transferase activity)	GO:0006749(glutathione metabolic process)
Ddt	ENSMUSG00000001666	protein_coding	-	chr10:75771229-75781980	15.4692	10.5664	0.549916	0.5037	0.997548	13202	C78655	MGI:MGI:1298381|Ensembl:ENSMUSG00000001666|Vega:OTTMUSG00000037564	10	10 C1|10 38.58 cM	D-dopachrome tautomerase		GO:0070062(extracellular exosome)//GO:0005737(cytoplasm)	GO:0016829(lyase activity)//GO:0033981(D-dopachrome decarboxylase activity)	GO:0042438(melanin biosynthetic process)
Tat	ENSMUSG00000001670	protein_coding	+	chr8:109990436-109999803	0.0187652	0.0306968	-0.710033	1	1	234724	-	MGI:MGI:98487|Ensembl:ENSMUSG00000001670|Vega:OTTMUSG00000026257	8	8 D3|8 57.38 cM	tyrosine aminotransferase	mmu00130(Ubiquinone and other terpenoid-quinone biosynthesis)//mmu00270(Cysteine and methionine metabolism)//mmu00350(Tyrosine metabolism)//mmu00360(Phenylalanine metabolism)//mmu00400(Phenylalanine, tyrosine and tryptophan biosynthesis)//mmu01100(Metabolic pathways)//mmu01230(Biosynthesis of amino acids)	GO:0005739(mitochondrion)	GO:0030170(pyridoxal phosphate binding)//GO:0004838(L-tyrosine:2-oxoglutarate aminotransferase activity)//GO:0080130(L-phenylalanine:2-oxoglutarate aminotransferase activity)//GO:0008483(transaminase activity)//GO:0003824(catalytic activity)//GO:0016740(transferase activity)//GO:0016597(amino acid binding)	GO:0009072(aromatic amino acid family metabolic process)//GO:0006572(tyrosine catabolic process)//GO:0006103(2-oxoglutarate metabolic process)//GO:0006979(response to oxidative stress)//GO:0014070(response to organic cyclic compound)//GO:0009074(aromatic amino acid family catabolic process)//GO:0046689(response to mercury ion)//GO:0006520(cellular amino acid metabolic process)//GO:0009058(biosynt…
Marveld3	ENSMUSG00000001672	protein_coding	-	chr8:109947913-109962203	7.87228	11.7357	-0.576046	0.42315	0.997548	73608	1810006A16Rik|AI642133|Marvd3|Mrvldc3	MGI:MGI:1920858|Ensembl:ENSMUSG00000001672|Vega:OTTMUSG00000027477	8	8|8 D3	MARVEL (membrane-associating) domain containing 3		GO:0005923(bicellular tight junction)//GO:0016020(membrane)//GO:0016021(integral component of membrane)//GO:0030054(cell junction)//GO:0031410(cytoplasmic vesicle)	GO:0031435(mitogen-activated protein kinase kinase kinase binding)	GO:0046329(negative regulation of JNK cascade)//GO:1902414(protein localization to cell junction)//GO:0070830(bicellular tight junction assembly)//GO:0006970(response to osmotic stress)//GO:0010633(negative regulation of epithelial cell migration)//GO:0050680(negative regulation of epithelial cell proliferation)//GO:0045216(cell-cell junction organization)
Ddx18	ENSMUSG00000001674	protein_coding	-	chr1:121553834-121567989	16.2718	16.5359	-0.0232259	0.95605	0.997548	66942	2310005B10Rik	MGI:MGI:1914192|Ensembl:ENSMUSG00000001674|Vega:OTTMUSG00000019928	1	1|1 E2	DEAD (Asp-Glu-Ala-Asp) box polypeptide 18		GO:0005730(nucleolus)//GO:0005634(nucleus)//GO:0016020(membrane)	GO:0003676(nucleic acid binding)//GO:0005524(ATP binding)//GO:0003723(RNA binding)//GO:0004386(helicase activity)//GO:0000166(nucleotide binding)//GO:0044822(poly(A) RNA binding)//GO:0004004(ATP-dependent RNA helicase activity)//GO:0016787(hydrolase activity)	GO:0010501(RNA secondary structure unwinding)
Ubl3	ENSMUSG00000001687	protein_coding	-	chr5:148504630-148552789	16.8958	19.0007	-0.169381	0.693	0.997548	24109	AW108023|HCG	MGI:MGI:1344373|Ensembl:ENSMUSG00000001687|Vega:OTTMUSG00000055806	5	5|5 G2-3	ubiquitin-like 3		GO:0005622(intracellular)//GO:0005886(plasma membrane)//GO:0070062(extracellular exosome)//GO:0016020(membrane)	GO:0003674(molecular_function)	GO:0008150(biological_process)
Gramd3	ENSMUSG00000001700	protein_coding	+	chr18:56432131-56503792	22.8011	23.1098	-0.0194046	0.9627	0.997548	107022	9030613F08Rik|9130427A09Rik|AW061306|NS3TP2	MGI:MGI:1914815|Ensembl:ENSMUSG00000001700	18	18|18 D2	GRAM domain containing 3		GO:0005881(cytoplasmic microtubule)	GO:0003674(molecular_function)	GO:0008150(biological_process)
Eef1e1	ENSMUSG00000001707	protein_coding	-	chr13:38645697-38659028	19.3589	14.0838	0.458953	0.37135	0.997548	66143	1110003A02Rik	MGI:MGI:1913393|Ensembl:ENSMUSG00000001707	13	13|13 A5	eukaryotic translation elongation factor 1 epsilon 1		GO:0017101(aminoacyl-tRNA synthetase multienzyme complex)//GO:0005634(nucleus)//GO:0005737(cytoplasm)//GO:0070062(extracellular exosome)	GO:0003746(translation elongation factor activity)//GO:0005515(protein binding)//GO:0004364(glutathione transferase activity)	GO:0043517(positive regulation of DNA damage response, signal transduction by p53 class mediator)//GO:0043065(positive regulation of apoptotic process)//GO:2000774(positive regulation of cellular senescence)//GO:0006412(translation)//GO:0008285(negative regulation of cell proliferation)//GO:2001235(positive regulation of apoptotic signaling pathway)//GO:0006749(glutathione metabolic process)//GO:…
Akt1	ENSMUSG00000001729	protein_coding	-	chr12:112653820-112674884	69.8496	46.878	0.575341	0.1335	0.794267	11651	Akt|PKB|PKB/Akt|PKBalpha|Rac	MGI:MGI:87986|Ensembl:ENSMUSG00000001729|Vega:OTTMUSG00000020941	12	12 F1|12 61.2 cM	thymoma viral proto-oncogene 1	mmu04010(MAPK signaling pathway)//mmu04012(ErbB signaling pathway)//mmu04014(Ras signaling pathway)//mmu04015(Rap1 signaling pathway)//mmu04022(cGMP-PKG signaling pathway)//mmu04024(cAMP signaling pathway)//mmu04062(Chemokine signaling pathway)//mmu04066(HIF-1 signaling pathway)//mmu04068(FoxO signaling pathway)//mmu04071(Sphingolipid signaling pathway)//mmu04072(Phospholipase D signaling pathway…	GO:0005886(plasma membrane)//GO:0031982(vesicle)//GO:0016020(membrane)//GO:0043234(protein complex)//GO:0005829(cytosol)//GO:0005819(spindle)//GO:0005739(mitochondrion)//GO:0005911(cell-cell junction)//GO:0005634(nucleus)//GO:0036064(ciliary basal body)//GO:0005737(cytoplasm)//GO:0015630(microtubule cytoskeleton)	GO:0004674(protein serine/threonine kinase activity)//GO:0019901(protein kinase binding)//GO:0005080(protein kinase C binding)//GO:0043325(phosphatidylinositol-3,4-bisphosphate binding)//GO:0004672(protein kinase activity)//GO:0019899(enzyme binding)//GO:0016301(kinase activity)//GO:0004712(protein serine/threonine/tyrosine kinase activity)//GO:0042802(identical protein binding)//GO:0071889(14-3-…	GO:0071363(cellular response to growth factor stimulus)//GO:0010975(regulation of neuron projection development)//GO:0006924(activation-induced cell death of T cells)//GO:0031663(lipopolysaccharide-mediated signaling pathway)//GO:0008637(apoptotic mitochondrial changes)//GO:0010629(negative regulation of gene expression)//GO:1901653(cellular response to peptide)//GO:0042593(glucose homeostasis)//…
Cldn15	ENSMUSG00000001739	protein_coding	+	chr5:136966615-136975858	2.69425	1.58288	0.767335	0.5242	0.997548	60363	2210009B08Rik|BB107105	MGI:MGI:1913103|Ensembl:ENSMUSG00000001739|Vega:OTTMUSG00000023395	5	5|5 G2	claudin 15	mmu04514(Cell adhesion molecules (CAMs))//mmu04530(Tight junction)//mmu04670(Leukocyte transendothelial migration)//mmu05160(Hepatitis C)	GO:0005923(bicellular tight junction)//GO:0005886(plasma membrane)//GO:0016328(lateral plasma membrane)//GO:0016020(membrane)//GO:0016021(integral component of membrane)//GO:0030054(cell junction)	GO:0005198(structural molecule activity)	GO:0006810(transport)//GO:0006811(ion transport)
Il16	ENSMUSG00000001741	protein_coding	-	chr7:83631958-83745726	5.18119	6.87617	-0.408322	0.6329	0.997548	16170	mKIAA4048	MGI:MGI:1270855|Ensembl:ENSMUSG00000001741|Vega:OTTMUSG00000027337	7	7 47.43 cM|7 D2-D3	interleukin 16		GO:0005886(plasma membrane)//GO:0005576(extracellular region)//GO:0005622(intracellular)//GO:0005634(nucleus)//GO:0005615(extracellular space)//GO:0005737(cytoplasm)	GO:0005515(protein binding)//GO:0005125(cytokine activity)	GO:0030595(leukocyte chemotaxis)//GO:0006351(transcription, DNA-templated)//GO:0006355(regulation of transcription, DNA-templated)//GO:0050930(induction of positive chemotaxis)//GO:0006935(chemotaxis)
Tcirg1	ENSMUSG00000001750	protein_coding	-	chr19:3896049-3907133	50.9442	65.9745	-0.372991	0.3849	0.997548	27060	ATP6N1C|ATP6a3|Atp6i|OC-116|OPTB1|Stv1|TIRC7|Vph1|oc	MGI:MGI:1350931|Ensembl:ENSMUSG00000001750|Vega:OTTMUSG00000033070	19	19 A|19 3.62 cM	T cell, immune regulator 1, ATPase, H+ transporting, lysosomal V0 protein A3	mmu00190(Oxidative phosphorylation)//mmu01100(Metabolic pathways)//mmu04142(Lysosome)//mmu04145(Phagosome)//mmu04721(Synaptic vesicle cycle)//mmu04966(Collecting duct acid secretion)//mmu05152(Tuberculosis)//mmu05323(Rheumatoid arthritis)	GO:0005765(lysosomal membrane)//GO:0016471(vacuolar proton-transporting V-type ATPase complex)//GO:0005886(plasma membrane)//GO:0005739(mitochondrion)//GO:0016324(apical plasma membrane)	GO:0046961(proton-transporting ATPase activity, rotational mechanism)//GO:0051117(ATPase binding)	GO:0007035(vacuolar acidification)//GO:0015986(ATP synthesis coupled proton transport)//GO:0007039(protein catabolic process in the vacuole)//GO:0070072(vacuolar proton-transporting V-type ATPase complex assembly)//GO:0016236(macroautophagy)
Naglu	ENSMUSG00000001751	protein_coding	+	chr11:101070011-101077672	10.5024	7.2642	0.531847	0.25505	0.961107	27419	-	MGI:MGI:1351641|Ensembl:ENSMUSG00000001751|Vega:OTTMUSG00000002689	11	11|11 D	alpha-N-acetylglucosaminidase (Sanfilippo disease IIIB)	mmu00531(Glycosaminoglycan degradation)//mmu01100(Metabolic pathways)//mmu04142(Lysosome)	GO:0070062(extracellular exosome)	GO:0004561(alpha-N-acetylglucosaminidase activity)	GO:0021680(cerebellar Purkinje cell layer development)//GO:0007040(lysosome organization)//GO:0060119(inner ear receptor cell development)//GO:0045475(locomotor rhythm)//GO:0046548(retinal rod cell development)//GO:0042474(middle ear morphogenesis)
Coasy	ENSMUSG00000001755	protein_coding	+	chr11:101082564-101086619	14.3499	11.7109	0.29319	0.54595	0.997548	71743	1300003G02Rik|Dpck|Ppat|Ukr1	MGI:MGI:1918993|Ensembl:ENSMUSG00000001755|Vega:OTTMUSG00000002690	11	11|11 D	Coenzyme A synthase	mmu00770(Pantothenate and CoA biosynthesis)//mmu01100(Metabolic pathways)	GO:0005654(nucleoplasm)//GO:0005739(mitochondrion)//GO:0005759(mitochondrial matrix)//GO:0005737(cytoplasm)//GO:0070062(extracellular exosome)	GO:0000166(nucleotide binding)//GO:0005524(ATP binding)//GO:0004140(dephospho-CoA kinase activity)//GO:0004595(pantetheine-phosphate adenylyltransferase activity)//GO:0016301(kinase activity)//GO:0003824(catalytic activity)//GO:0016740(transferase activity)//GO:0016779(nucleotidyltransferase activity)	GO:0016310(phosphorylation)//GO:0009058(biosynthetic process)//GO:0008152(metabolic process)//GO:0015937(coenzyme A biosynthetic process)
Smo	ENSMUSG00000001761	protein_coding	+	chr6:29735693-29761365	44.6562	34.0291	0.392092	0.3183	0.997548	319757	E130215L21Rik|Smoh|bnb|smoothened	MGI:MGI:108075|Ensembl:ENSMUSG00000001761|Vega:OTTMUSG00000013446	6	6 A3.3|6 12.36 cM	smoothened, frizzled class receptor	mmu04340(Hedgehog signaling pathway)//mmu05200(Pathways in cancer)//mmu05205(Proteoglycans in cancer)//mmu05217(Basal cell carcinoma)	GO:0005886(plasma membrane)//GO:0005929(cilium)//GO:0044295(axonal growth cone)//GO:0005901(caveola)//GO:0016020(membrane)//GO:0030425(dendrite)//GO:0005794(Golgi apparatus)//GO:0016021(integral component of membrane)//GO:0014069(postsynaptic density)//GO:0044294(dendritic growth cone)//GO:0043231(intracellular membrane-bounded organelle)//GO:0070062(extracellular exosome)//GO:0072372(primary cil…	GO:0005113(patched binding)//GO:0017147(Wnt-protein binding)//GO:0004871(signal transducer activity)//GO:0004930(G-protein coupled receptor activity)//GO:0004888(transmembrane signaling receptor activity)//GO:0008144(drug binding)	GO:0050821(protein stabilization)//GO:0045880(positive regulation of smoothened signaling pathway)//GO:0030857(negative regulation of epithelial cell differentiation)//GO:0021953(central nervous system neuron differentiation)//GO:0021987(cerebral cortex development)//GO:0010628(positive regulation of gene expression)//GO:0060684(epithelial-mesenchymal cell signaling)//GO:0001708(cell fate specifi…
Tspan33	ENSMUSG00000001763	protein_coding	+	chr6:29694221-29718559	2.83966	4.38738	-0.627643	0.2766	0.98099	232670	1300010A20Rik|Pen	MGI:MGI:1919012|Ensembl:ENSMUSG00000001763|Vega:OTTMUSG00000013447	6	6|6 A3.3	tetraspanin 33		GO:0005886(plasma membrane)//GO:0005887(integral component of plasma membrane)//GO:0009986(cell surface)//GO:0016020(membrane)//GO:0097197(tetraspanin-enriched microdomain)//GO:0016021(integral component of membrane)	GO:0019899(enzyme binding)	GO:0090002(establishment of protein localization to plasma membrane)//GO:0045747(positive regulation of Notch signaling pathway)//GO:0051604(protein maturation)//GO:0007166(cell surface receptor signaling pathway)
Crnkl1	ENSMUSG00000001767	protein_coding	-	chr2:145917478-146215039	16.7691	14.9033	0.170171	0.75665	0.997548	66877	1200013P10Rik|5730590A01Rik|C80326|crn	MGI:MGI:1914127|Ensembl:ENSMUSG00000001767|Vega:OTTMUSG00000004058	2	2|2 G1	Crn, crooked neck-like 1 (Drosophila)	mmu03040(Spliceosome)	GO:0071011(precatalytic spliceosome)//GO:0071013(catalytic step 2 spliceosome)//GO:0071012(catalytic step 1 spliceosome)//GO:0071010(prespliceosome)//GO:0000974(Prp19 complex)//GO:0005634(nucleus)//GO:0005681(spliceosomal complex)//GO:0071014(post-mRNA release spliceosomal complex)	GO:0044822(poly(A) RNA binding)//GO:0003723(RNA binding)	GO:0000245(spliceosomal complex assembly)//GO:0008380(RNA splicing)//GO:0006396(RNA processing)//GO:0098792(xenophagy)//GO:0000398(mRNA splicing, via spliceosome)//GO:0098779(mitophagy in response to mitochondrial depolarization)//GO:0006397(mRNA processing)//GO:0002230(positive regulation of defense response to virus by host)
Rin2	ENSMUSG00000001768	protein_coding	+	chr2:145784733-145887616	35.0627	27.1733	0.367749	0.37385	0.997548	74030	2010003K16Rik|4632403N06Rik|AW821980|RASSF4	MGI:MGI:1921280|Ensembl:ENSMUSG00000001768|Vega:OTTMUSG00000004057	2	2|2 G1	Ras and Rab interactor 2		GO:0005575(cellular_component)//GO:0005737(cytoplasm)	GO:0003674(molecular_function)//GO:0005096(GTPase activator activity)	GO:0006897(endocytosis)//GO:0008150(biological_process)//GO:0007165(signal transduction)
Folh1	ENSMUSG00000001773	protein_coding	-	chr7:86719351-86775864	0	0	0	1	1	53320	GCP2|mopsm	MGI:MGI:1858193|Ensembl:ENSMUSG00000001773|Vega:OTTMUSG00000037777	7	7|7 D1-D2	folate hydrolase 1	mmu00250(Alanine, aspartate and glutamate metabolism)//mmu01100(Metabolic pathways)//mmu04977(Vitamin digestion and absorption)	GO:0016020(membrane)//GO:0005886(plasma membrane)//GO:0005887(integral component of plasma membrane)//GO:0016021(integral component of membrane)	GO:0008237(metallopeptidase activity)//GO:0008233(peptidase activity)//GO:0016805(dipeptidase activity)//GO:0004180(carboxypeptidase activity)//GO:0003824(catalytic activity)//GO:0046872(metal ion binding)//GO:0016787(hydrolase activity)	GO:0006508(proteolysis)//GO:0043065(positive regulation of apoptotic process)//GO:0008152(metabolic process)//GO:0006760(folic acid-containing compound metabolic process)
Chordc1	ENSMUSG00000001774	protein_coding	+	chr9:18292266-18314000	24.0668	19.3164	0.31722	0.4417	0.997548	66917	1110001O09Rik|AA409036|Chp-1|morgana	MGI:MGI:1914167|Ensembl:ENSMUSG00000001774	9	9|9 A3	cysteine and histidine-rich domain (CHORD)-containing, zinc-binding protein 1			GO:0008270(zinc ion binding)//GO:0005524(ATP binding)//GO:0043531(ADP binding)//GO:0051879(Hsp90 protein binding)//GO:0046872(metal ion binding)//GO:0005515(protein binding)//GO:0005509(calcium ion binding)	GO:0061077(chaperone-mediated protein folding)//GO:0010824(regulation of centrosome duplication)//GO:2000299(negative regulation of Rho-dependent protein serine/threonine kinase activity)//GO:1900034(regulation of cellular response to heat)
Rtcb	ENSMUSG00000001783	protein_coding	-	chr10:85928490-85957823	71.7175	60.3886	0.248048	0.53925	0.997548	28088	AI255213|AI463255|D10Wsu52e|FAAP|HSPC117	MGI:MGI:106379|Ensembl:ENSMUSG00000001783|Vega:OTTMUSG00000023233	10	10 C1|10 41.81 cM	RNA 2',3'-cyclic phosphate and 5'-OH ligase		GO:0072669(tRNA-splicing ligase complex)//GO:0005634(nucleus)//GO:0005789(endoplasmic reticulum membrane)//GO:0005737(cytoplasm)//GO:0005635(nuclear envelope)	GO:0017166(vinculin binding)//GO:0005524(ATP binding)//GO:0003972(RNA ligase (ATP) activity)//GO:0000166(nucleotide binding)//GO:0016874(ligase activity)//GO:0044822(poly(A) RNA binding)//GO:0008452(RNA ligase activity)//GO:0046872(metal ion binding)	GO:0006388(tRNA splicing, via endonucleolytic cleavage and ligation)//GO:0001890(placenta development)//GO:0006396(RNA processing)//GO:0008033(tRNA processing)//GO:0001701(in utero embryonic development)
Pwp1	ENSMUSG00000001785	protein_coding	+	chr10:85871830-85889096	18.7284	15.8705	0.238883	0.60245	0.997548	103136	2310058A11Rik|2610205J09Rik|AI098170|AL022879|AV083409|AW550690	MGI:MGI:1914735|Ensembl:ENSMUSG00000001785|Vega:OTTMUSG00000035171	10	10|10 C1	PWP1 homolog, endonuclein		GO:0005730(nucleolus)//GO:0005634(nucleus)//GO:0005794(Golgi apparatus)	GO:1990889(H4K20me3 modified histone binding)	GO:1903262(negative regulation of serine phosphorylation of STAT3 protein)//GO:2000738(positive regulation of stem cell differentiation)//GO:0034773(histone H4-K20 trimethylation)
Fbxo7	ENSMUSG00000001786	protein_coding	+	chr10:86021779-86051873	11.9204	10.7288	0.151944	0.79675	0.997548	69754	2410015K21Rik|A230052G17Rik|AI117679|AW260462|C85118	MGI:MGI:1917004|Ensembl:ENSMUSG00000001786|Vega:OTTMUSG00000028680	10	10|10 C1	F-box protein 7		GO:0043234(protein complex)//GO:0005829(cytosol)//GO:0005739(mitochondrion)//GO:0005634(nucleus)//GO:0005737(cytoplasm)//GO:0000151(ubiquitin ligase complex)	GO:0019901(protein kinase binding)	GO:2000134(negative regulation of G1/S transition of mitotic cell cycle)//GO:0045620(negative regulation of lymphocyte differentiation)//GO:0045736(negative regulation of cyclin-dependent protein serine/threonine kinase activity)//GO:0016567(protein ubiquitination)//GO:0031647(regulation of protein stability)//GO:0000422(mitophagy)//GO:0006626(protein targeting to mitochondrion)
Capns1	ENSMUSG00000001794	protein_coding	-	chr7:30186941-30195164	77.0773	60.8331	0.341451	0.4009	0.997548	12336	Capa-4|Capa4|Capn4|D7Ertd146e	MGI:MGI:88266|Ensembl:ENSMUSG00000001794|Vega:OTTMUSG00000022203	7	7 B1|7 17.31 cM	calpain, small subunit 1		GO:0016020(membrane)//GO:0005886(plasma membrane)//GO:0070062(extracellular exosome)//GO:0005737(cytoplasm)//GO:0005829(cytosol)	GO:0004198(calcium-dependent cysteine-type endopeptidase activity)//GO:0046982(protein heterodimerization activity)//GO:0046872(metal ion binding)//GO:0005509(calcium ion binding)	GO:0006508(proteolysis)
Lrp3	ENSMUSG00000001802	protein_coding	-	chr7:35186384-35215370	9.24991	6.24375	0.567027	0.2347	0.955745	435965	-	MGI:MGI:3584516|Ensembl:ENSMUSG00000001802|Vega:OTTMUSG00000027211	7	7|7 B1	low density lipoprotein receptor-related protein 3		GO:0005575(cellular_component)	GO:0005515(protein binding)	GO:0008150(biological_process)
Dsg4	ENSMUSG00000001804	protein_coding	+	chr18:20436174-20471821	0.0190443	0.0145995	0.383445	1	1	16769	CDHF13|lah	MGI:MGI:2661061|Ensembl:ENSMUSG00000001804|Vega:OTTMUSG00000028141	18	18 A2|18 11.35 cM	desmoglein 4		GO:0016020(membrane)//GO:0005886(plasma membrane)//GO:0030054(cell junction)//GO:0016021(integral component of membrane)//GO:0030057(desmosome)	GO:0046872(metal ion binding)//GO:0005509(calcium ion binding)	GO:0030509(BMP signaling pathway)//GO:0030216(keratinocyte differentiation)//GO:0007156(homophilic cell adhesion via plasma membrane adhesion molecules)//GO:0007155(cell adhesion)//GO:0001942(hair follicle development)//GO:0016337(single organismal cell-cell adhesion)//GO:0042640(anagen)
Evx2	ENSMUSG00000001815	protein_coding	-	chr2:74652996-74659861	0.0502509	0.0537082	-0.0959927	1	1	14029	Evx-2	MGI:MGI:95462|Ensembl:ENSMUSG00000001815|Vega:OTTMUSG00000013302	2	2 C3|2 44.13 cM	even-skipped homeobox 2		GO:0005654(nucleoplasm)//GO:0005634(nucleus)	GO:0043565(sequence-specific DNA binding)//GO:0003677(DNA binding)	GO:0007275(multicellular organism development)//GO:0006355(regulation of transcription, DNA-templated)//GO:0035108(limb morphogenesis)
Hoxd13	ENSMUSG00000001819	protein_coding	+	chr2:74668309-74671599	0.0272615	0.0878003	-1.68736	1	1	15433	Hox-4.8|spdh	MGI:MGI:96205|Ensembl:ENSMUSG00000001819|Vega:OTTMUSG00000013304	2	2 C3|2 44.13 cM	homeobox D13		GO:0005634(nucleus)	GO:0000978(RNA polymerase II core promoter proximal region sequence-specific DNA binding)//GO:0003700(transcription factor activity, sequence-specific DNA binding)//GO:0043565(sequence-specific DNA binding)//GO:0003682(chromatin binding)//GO:0001077(transcriptional activator activity, RNA polymerase II core promoter proximal region sequence-specific binding)//GO:0003677(DNA binding)	GO:0042733(embryonic digit morphogenesis)//GO:0060687(regulation of branching involved in prostate gland morphogenesis)//GO:0030326(embryonic limb morphogenesis)//GO:0022612(gland morphogenesis)//GO:0030539(male genitalia development)//GO:0001501(skeletal system development)//GO:0006351(transcription, DNA-templated)//GO:0060527(prostate epithelial cord arborization involved in prostate glandular …
Hoxd12	ENSMUSG00000001823	protein_coding	+	chr2:74674928-74677706	0.135944	0.027645	2.29792	1	1	15432	Hox-4.7|Hox-5.6	MGI:MGI:96204|Ensembl:ENSMUSG00000001823|Vega:OTTMUSG00000016555	2	2 C3|2 44.13 cM	homeobox D12		GO:0005667(transcription factor complex)//GO:0005634(nucleus)	GO:0043565(sequence-specific DNA binding)//GO:0005515(protein binding)//GO:0003677(DNA binding)	GO:0042733(embryonic digit morphogenesis)//GO:0001501(skeletal system development)//GO:0006351(transcription, DNA-templated)//GO:0007275(multicellular organism development)//GO:0006355(regulation of transcription, DNA-templated)//GO:0007389(pattern specification process)
Folr1	ENSMUSG00000001827	protein_coding	-	chr7:101858330-101870788	0.240845	1.14925	-2.25452	0.2045	0.926613	14275	FBP1|Folbp-1|Folbp1	MGI:MGI:95568|Ensembl:ENSMUSG00000001827|Vega:OTTMUSG00000022222	7	7|7 E3	folate receptor 1 (adult)	mmu04144(Endocytosis)	GO:0005768(endosome)//GO:0005886(plasma membrane)//GO:0070062(extracellular exosome)//GO:0005576(extracellular region)//GO:0005903(brush border)//GO:0009986(cell surface)//GO:0031362(anchored component of external side of plasma membrane)//GO:0016020(membrane)//GO:0031225(anchored component of membrane)//GO:0016323(basolateral plasma membrane)//GO:0031526(brush border membrane)//GO:0046658(anchor…	GO:0004872(receptor activity)//GO:0008517(folic acid transporter activity)//GO:0008144(drug binding)//GO:0005542(folic acid binding)//GO:0051870(methotrexate binding)	GO:0003253(cardiac neural crest cell migration involved in outflow tract morphogenesis)//GO:0003147(neural crest cell migration involved in heart formation)//GO:0071231(cellular response to folic acid)//GO:0061626(pharyngeal arch artery morphogenesis)//GO:0017015(regulation of transforming growth factor beta receptor signaling pathway)//GO:0001947(heart looping)//GO:0046655(folic acid metabolic p…
Clpb	ENSMUSG00000001829	protein_coding	+	chr7:101663632-101790168	16.683	15.0224	0.151261	0.7334	0.997548	20480	AL118244|Skd3	MGI:MGI:1100517|Ensembl:ENSMUSG00000001829|Vega:OTTMUSG00000022234	7	7|7 F1	ClpB caseinolytic peptidase B	mmu04213(Longevity regulating pathway - multiple species)	GO:0005739(mitochondrion)	GO:0005524(ATP binding)//GO:0000166(nucleotide binding)//GO:0016887(ATPase activity)//GO:0016787(hydrolase activity)	GO:0034605(cellular response to heat)
Sept7	ENSMUSG00000001833	protein_coding	+	chr9:25252438-25308571	47.6084	36.5251	0.382328	0.34205	0.997548	235072	Cdc10|E430034N22	MGI:MGI:1335094|Ensembl:ENSMUSG00000001833	9	9|9 A4	septin 7		GO:0043234(protein complex)//GO:0043005(neuron projection)//GO:0001725(stress fiber)//GO:0031513(nonmotile primary cilium)//GO:0044297(cell body)//GO:0005737(cytoplasm)//GO:0043209(myelin sheath)//GO:0005930(axoneme)//GO:0016020(membrane)//GO:0015629(actin cytoskeleton)//GO:0045202(synapse)//GO:0031105(septin complex)//GO:0005730(nucleolus)//GO:0005634(nucleus)//GO:0000775(chromosome, centromeric…	GO:0000166(nucleotide binding)//GO:0046982(protein heterodimerization activity)//GO:0005515(protein binding)//GO:0005525(GTP binding)//GO:0042802(identical protein binding)	GO:0007067(mitotic nuclear division)//GO:1902857(positive regulation of nonmotile primary cilium assembly)//GO:0000281(mitotic cytokinesis)//GO:0051291(protein heterooligomerization)//GO:0060997(dendritic spine morphogenesis)//GO:0051301(cell division)//GO:0007049(cell cycle)//GO:0048668(collateral sprouting)//GO:0031270(pseudopodium retraction)//GO:0030865(cortical cytoskeleton organization)
Zdhhc4	ENSMUSG00000001844	protein_coding	-	chr5:143316488-143332704	26.3116	22.0839	0.252708	0.60855	0.997548	72881	1810021D01Rik|2900029I10Rik	MGI:MGI:1920131|Ensembl:ENSMUSG00000001844|Vega:OTTMUSG00000022896	5	5|5 G2	zinc finger, DHHC domain containing 4		GO:0016020(membrane)//GO:0016021(integral component of membrane)//GO:0005794(Golgi apparatus)	GO:0003674(molecular_function)//GO:0008270(zinc ion binding)//GO:0016746(transferase activity, transferring acyl groups)//GO:0046872(metal ion binding)//GO:0019706(protein-cysteine S-palmitoyltransferase activity)//GO:0016740(transferase activity)	GO:0008150(biological_process)
Rac1	ENSMUSG00000001847	protein_coding	-	chr5:143505477-143528036	48.6392	42.6019	0.191202	0.61995	0.997548	19353	AL023026|D5Ertd559e	MGI:MGI:97845|Ensembl:ENSMUSG00000001847|Vega:OTTMUSG00000020705	5	5 G2|5 82.22 cM	RAS-related C3 botulinum substrate 1	mmu04010(MAPK signaling pathway)//mmu04014(Ras signaling pathway)//mmu04015(Rap1 signaling pathway)//mmu04024(cAMP signaling pathway)//mmu04062(Chemokine signaling pathway)//mmu04071(Sphingolipid signaling pathway)//mmu04145(Phagosome)//mmu04151(PI3K-Akt signaling pathway)//mmu04310(Wnt signaling pathway)//mmu04360(Axon guidance)//mmu04370(VEGF signaling pathway)//mmu04380(Osteoclast differentiat…	GO:0001891(phagocytic cup)//GO:0005886(plasma membrane)//GO:0070062(extracellular exosome)//GO:0030027(lamellipodium)//GO:0005802(trans-Golgi network)//GO:0016020(membrane)//GO:0005925(focal adhesion)//GO:0005829(cytosol)//GO:0005884(actin filament)//GO:0031901(early endosome membrane)//GO:0060091(kinocilium)//GO:0036464(cytoplasmic ribonucleoprotein granule)//GO:0000139(Golgi membrane)//GO:00314…	GO:0017137(Rab GTPase binding)//GO:0042826(histone deacetylase binding)//GO:0019901(protein kinase binding)//GO:0003924(GTPase activity)//GO:0019899(enzyme binding)//GO:0030742(GTP-dependent protein binding)//GO:0051022(Rho GDP-dissociation inhibitor binding)//GO:0000166(nucleotide binding)//GO:0005525(GTP binding)//GO:0031996(thioesterase binding)//GO:0005515(protein binding)	GO:0006897(endocytosis)//GO:0060263(regulation of respiratory burst)//GO:0035567(non-canonical Wnt signaling pathway)//GO:0002551(mast cell chemotaxis)//GO:0007015(actin filament organization)//GO:0016477(cell migration)//GO:0071542(dopaminergic neuron differentiation)//GO:0021831(embryonic olfactory bulb interneuron precursor migration)//GO:0031529(ruffle organization)//GO:1900026(positive regul…
Nup214	ENSMUSG00000001855	protein_coding	+	chr2:31974435-32084857	25.923	22.7862	0.186073	0.71495	0.997548	227720	BC039282|CAN|D2H9S46E	MGI:MGI:1095411|Ensembl:ENSMUSG00000001855|Vega:OTTMUSG00000012954	2	2 B|2 21.97 cM	nucleoporin 214	mmu03013(RNA transport)//mmu05169(Epstein-Barr virus infection)	GO:0043231(intracellular membrane-bounded organelle)//GO:0005634(nucleus)//GO:0005925(focal adhesion)//GO:0005643(nuclear pore)//GO:0005635(nuclear envelope)	GO:0005049(nuclear export signal receptor activity)//GO:0008139(nuclear localization sequence binding)//GO:0017056(structural constituent of nuclear pore)//GO:0005487(nucleocytoplasmic transporter activity)	GO:0006406(mRNA export from nucleus)//GO:0006606(protein import into nucleus)//GO:0006611(protein export from nucleus)//GO:0051028(mRNA transport)//GO:0007067(mitotic nuclear division)//GO:0006810(transport)//GO:0015031(protein transport)//GO:0051726(regulation of cell cycle)
Aif1l	ENSMUSG00000001864	protein_coding	+	chr2:31950259-31973442	5.22151	3.77077	0.469607	0.38575	0.997548	108897	2810003C17Rik|AI043124|C87647|Iba2	MGI:MGI:1919598|Ensembl:ENSMUSG00000001864|Vega:OTTMUSG00000012243	2	2|2 B	allograft inflammatory factor 1-like		GO:0005886(plasma membrane)//GO:0043234(protein complex)//GO:0016020(membrane)//GO:0015629(actin cytoskeleton)//GO:0042995(cell projection)//GO:0005884(actin filament)//GO:0070062(extracellular exosome)//GO:0005737(cytoplasm)//GO:0005856(cytoskeleton)//GO:0005925(focal adhesion)	GO:0046872(metal ion binding)//GO:0003779(actin binding)//GO:0051015(actin filament binding)//GO:0005509(calcium ion binding)	GO:0008150(biological_process)
Cpa3	ENSMUSG00000001865	protein_coding	-	chr3:20215616-20242181	0.620759	0	inf	1	1	12873	MC-CPA	MGI:MGI:88479|Ensembl:ENSMUSG00000001865|Vega:OTTMUSG00000051236	3	3 A2|3 6.25 cM	carboxypeptidase A3, mast cell	mmu04614(Renin-angiotensin system)//mmu04972(Pancreatic secretion)//mmu04974(Protein digestion and absorption)	GO:0005615(extracellular space)//GO:0031410(cytoplasmic vesicle)	GO:0008237(metallopeptidase activity)//GO:0008233(peptidase activity)//GO:0008270(zinc ion binding)//GO:0004181(metallocarboxypeptidase activity)//GO:0004180(carboxypeptidase activity)//GO:0046872(metal ion binding)//GO:0016787(hydrolase activity)	GO:0002002(regulation of angiotensin levels in blood)//GO:0006508(proteolysis)//GO:0002230(positive regulation of defense response to virus by host)//GO:0098792(xenophagy)
Ltbp1	ENSMUSG00000001870	protein_coding	+	chr17:75005567-75392512	12.318	10.8535	0.182606	0.66555	0.997548	268977	9430031G15Rik|9830146M04|Ltbp-1|Ltbp1L|Tgfb|b2b1000Clo	MGI:MGI:109151|Ensembl:ENSMUSG00000001870|Vega:OTTMUSG00000020204	17	17|17 E3	latent transforming growth factor beta binding protein 1	mmu04350(TGF-beta signaling pathway)	GO:0048471(perinuclear region of cytoplasm)//GO:0005576(extracellular region)//GO:0030425(dendrite)//GO:0043234(protein complex)//GO:0038045(large latent transforming growth factor-beta complex)//GO:0005739(mitochondrion)//GO:0005578(proteinaceous extracellular matrix)//GO:0031012(extracellular matrix)//GO:0001527(microfibril)//GO:0005615(extracellular space)//GO:0005737(cytoplasm)//GO:0043025(ne…	GO:0050436(microfibril binding)//GO:0050431(transforming growth factor beta binding)//GO:0019838(growth factor binding)//GO:0005509(calcium ion binding)	GO:0007179(transforming growth factor beta receptor signaling pathway)//GO:0060976(coronary vasculature development)//GO:0035904(aorta development)//GO:0003281(ventricular septum development)//GO:0032967(positive regulation of collagen biosynthetic process)
Ugp2	ENSMUSG00000001891	protein_coding	-	chr11:21321137-21374161	23.8255	20.2298	0.236025	0.57795	0.997548	216558	UDPGP|UGPase	MGI:MGI:2183447|Ensembl:ENSMUSG00000001891|Vega:OTTMUSG00000005248	11	11 A3.1|11 13.89 cM	UDP-glucose pyrophosphorylase 2	mmu00040(Pentose and glucuronate interconversions)//mmu00052(Galactose metabolism)//mmu00500(Starch and sucrose metabolism)//mmu00520(Amino sugar and nucleotide sugar metabolism)//mmu01100(Metabolic pathways)	GO:0005634(nucleus)//GO:0005737(cytoplasm)//GO:0070062(extracellular exosome)	GO:0005536(glucose binding)//GO:0032557(pyrimidine ribonucleotide binding)//GO:0003983(UTP:glucose-1-phosphate uridylyltransferase activity)//GO:0042802(identical protein binding)//GO:0070569(uridylyltransferase activity)//GO:0046872(metal ion binding)//GO:0016740(transferase activity)//GO:0016779(nucleotidyltransferase activity)	GO:0006011(UDP-glucose metabolic process)//GO:0008152(metabolic process)//GO:0019255(glucose 1-phosphate metabolic process)
Kcnh6	ENSMUSG00000001901	protein_coding	+	chr11:106008123-106034549	0.00753417	0.0638336	-3.08279	1	1	192775	m-erg2	MGI:MGI:2684139|Ensembl:ENSMUSG00000001901|Vega:OTTMUSG00000002939	11	11|11 E1	potassium voltage-gated channel, subfamily H (eag-related), member 6		GO:0005887(integral component of plasma membrane)	GO:0005242(inward rectifier potassium channel activity)//GO:0005249(voltage-gated potassium channel activity)	GO:0006813(potassium ion transport)//GO:0051291(protein heterooligomerization)//GO:0042391(regulation of membrane potential)
Trmt1	ENSMUSG00000001909	protein_coding	+	chr8:84670478-84699808	56.2642	47.5638	0.242351	0.62595	0.997548	212528	6720406L13Rik|6720477L24|D8Ertd812e	MGI:MGI:1289155|Ensembl:ENSMUSG00000001909|Vega:OTTMUSG00000022183	8	8 C3|8 41.02 cM	tRNA methyltransferase 1		GO:0005739(mitochondrion)//GO:0005634(nucleus)	GO:0003723(RNA binding)//GO:0000049(tRNA binding)//GO:0008168(methyltransferase activity)//GO:0044822(poly(A) RNA binding)//GO:0004809(tRNA (guanine-N2-)-methyltransferase activity)//GO:0046872(metal ion binding)//GO:0016740(transferase activity)	GO:0002940(tRNA N2-guanine methylation)//GO:0032259(methylation)//GO:0008033(tRNA processing)
Nacc1	ENSMUSG00000001910	protein_coding	-	chr8:84670478-84699808	19.6629	14.6628	0.423318	0.4512	0.997548	66830	2010001H03Rik|4930511N13Rik|Btbd14b|Nac1	MGI:MGI:1914080|Ensembl:ENSMUSG00000001910	8	8 C3|8 41.02 cM	nucleus accumbens associated 1, BEN and BTB (POZ) domain containing		GO:0005634(nucleus)//GO:0016604(nuclear body)//GO:0005737(cytoplasm)	GO:0005515(protein binding)	GO:0045892(negative regulation of transcription, DNA-templated)//GO:0008284(positive regulation of cell proliferation)//GO:0006351(transcription, DNA-templated)//GO:0006355(regulation of transcription, DNA-templated)//GO:0051260(protein homooligomerization)
Nfix	ENSMUSG00000001911	protein_coding	-	chr8:84699875-84800344	40.9663	53.6929	-0.390292	0.4516	0.997548	18032	CTF|NF-I/X|NF1-X|NFI-X	MGI:MGI:97311|Ensembl:ENSMUSG00000001911|Vega:OTTMUSG00000022188	8	8 41.02 cM|8 C1-C2	nuclear factor I/X		GO:0005622(intracellular)//GO:0005634(nucleus)	GO:0003700(transcription factor activity, sequence-specific DNA binding)//GO:0000977(RNA polymerase II regulatory region sequence-specific DNA binding)//GO:0003677(DNA binding)//GO:0001228(transcriptional activator activity, RNA polymerase II transcription regulatory region sequence-specific binding)	GO:0048708(astrocyte differentiation)//GO:0021680(cerebellar Purkinje cell layer development)//GO:0021707(cerebellar granule cell differentiation)//GO:0021549(cerebellum development)//GO:0006351(transcription, DNA-templated)//GO:0045944(positive regulation of transcription from RNA polymerase II promoter)//GO:0000122(negative regulation of transcription from RNA polymerase II promoter)//GO:000626…
Slc1a5	ENSMUSG00000001918	protein_coding	+	chr7:16781345-16798274	74.7863	48.1	0.636737	0.11675	0.758129	20514	AAAT|ASCT2|ATBO|M7V1|M7VS1|R16|RDRC|Slc1a7	MGI:MGI:105305|Ensembl:ENSMUSG00000001918|Vega:OTTMUSG00000022239	7	7|7 A2	solute carrier family 1 (neutral amino acid transporter), member 5	mmu04974(Protein digestion and absorption)//mmu05230(Central carbon metabolism in cancer)	GO:0016020(membrane)//GO:0005886(plasma membrane)//GO:0070062(extracellular exosome)//GO:0005794(Golgi apparatus)//GO:0016021(integral component of membrane)	GO:0015194(L-serine transmembrane transporter activity)//GO:0015175(neutral amino acid transmembrane transporter activity)//GO:0015171(amino acid transmembrane transporter activity)//GO:0015293(symporter activity)	GO:0015825(L-serine transport)//GO:0006810(transport)//GO:0006860(extracellular amino acid transport)
Uba1	ENSMUSG00000001924	protein_coding	+	chrX:20658325-20683179	112.275	65.1144	0.785985	0.05295	0.53102	22201	A1S9|Sbx|Ube-1|Ube1x	MGI:MGI:98890|Ensembl:ENSMUSG00000001924|Vega:OTTMUSG00000017113	X	X 16.15 cM|X A2-A3	ubiquitin-like modifier activating enzyme 1	mmu04120(Ubiquitin mediated proteolysis)//mmu05012(Parkinson's disease)	GO:0070062(extracellular exosome)//GO:0000792(heterochromatin)//GO:0010008(endosome membrane)//GO:0030057(desmosome)//GO:0005829(cytosol)//GO:0005765(lysosomal membrane)//GO:0005739(mitochondrion)//GO:0030867(rough endoplasmic reticulum membrane)//GO:0005634(nucleus)//GO:0005737(cytoplasm)	GO:0005524(ATP binding)//GO:0004842(ubiquitin-protein transferase activity)//GO:0008641(small protein activating enzyme activity)//GO:0004839(ubiquitin activating enzyme activity)//GO:0000166(nucleotide binding)//GO:0016874(ligase activity)//GO:0044822(poly(A) RNA binding)//GO:0005515(protein binding)	GO:0006464(cellular protein modification process)//GO:0019941(modification-dependent protein catabolic process)//GO:0006974(cellular response to DNA damage stimulus)
Vwf	ENSMUSG00000001930	protein_coding	+	chr6:125546773-125686679	12.1311	4.22737	1.52088	0.0235	0.345356	22371	6820430P06Rik|AI551257|B130011O06Rik|C630030D09|F8VWF|VWD	MGI:MGI:98941|Ensembl:ENSMUSG00000001930|Vega:OTTMUSG00000022190	6	6 F3|6 59.32 cM	Von Willebrand factor	mmu04151(PI3K-Akt signaling pathway)//mmu04510(Focal adhesion)//mmu04512(ECM-receptor interaction)//mmu04610(Complement and coagulation cascades)//mmu04611(Platelet activation)	GO:0009897(external side of plasma membrane)//GO:0070062(extracellular exosome)//GO:0005576(extracellular region)//GO:0033093(Weibel-Palade body)//GO:0005783(endoplasmic reticulum)//GO:0005578(proteinaceous extracellular matrix)//GO:0031012(extracellular matrix)//GO:0005615(extracellular space)//GO:0005737(cytoplasm)	GO:0019865(immunoglobulin binding)//GO:0002020(protease binding)//GO:0042803(protein homodimerization activity)//GO:0005518(collagen binding)//GO:0047485(protein N-terminus binding)//GO:0042802(identical protein binding)//GO:0051087(chaperone binding)//GO:0005178(integrin binding)//GO:0005515(protein binding)//GO:0001948(glycoprotein binding)	GO:0030168(platelet activation)//GO:0051260(protein homooligomerization)//GO:0007596(blood coagulation)//GO:0001889(liver development)//GO:0007155(cell adhesion)//GO:0007599(hemostasis)//GO:0031589(cell-substrate adhesion)//GO:0001890(placenta development)
Siae	ENSMUSG00000001942	protein_coding	+	chr9:37613846-37648318	7.33997	7.98097	-0.12079	0.7955	0.997548	22619	LSE|Ysg2	MGI:MGI:104803|Ensembl:ENSMUSG00000001942|Vega:OTTMUSG00000027448	9	9 A4|9 20.79 cM	sialic acid acetylesterase		GO:0005764(lysosome)//GO:0070062(extracellular exosome)//GO:0005615(extracellular space)//GO:0005737(cytoplasm)	GO:0052689(carboxylic ester hydrolase activity)//GO:0001681(sialate O-acetylesterase activity)//GO:0016787(hydrolase activity)	GO:0005975(carbohydrate metabolic process)//GO:0002682(regulation of immune system process)
Vsig2	ENSMUSG00000001943	protein_coding	+	chr9:37539254-37544205	12.2865	4.50579	1.44722	0.0334	0.422458	57276	1190004B15Rik|2210413P10Rik|AU040484|CTX|Ctm	MGI:MGI:1928009|Ensembl:ENSMUSG00000001943	9	9|9 B	V-set and immunoglobulin domain containing 2		GO:0016020(membrane)//GO:0016021(integral component of membrane)//GO:0005887(integral component of plasma membrane)	GO:0003674(molecular_function)	GO:0008150(biological_process)
Esam	ENSMUSG00000001946	protein_coding	+	chr9:37528077-37538319	40.1397	21.8371	0.878247	0.06905	0.602451	69524	2310008D05Rik|Esam1|W117m	MGI:MGI:1916774|Ensembl:ENSMUSG00000001946|Vega:OTTMUSG00000033362	9	9|9 B	endothelial cell-specific adhesion molecule	mmu04514(Cell adhesion molecules (CAMs))//mmu04670(Leukocyte transendothelial migration)	GO:0005923(bicellular tight junction)//GO:0005886(plasma membrane)//GO:0070062(extracellular exosome)//GO:0016020(membrane)//GO:0016021(integral component of membrane)//GO:0005912(adherens junction)//GO:0030054(cell junction)		GO:0007156(homophilic cell adhesion via plasma membrane adhesion molecules)//GO:0007155(cell adhesion)//GO:0016337(single organismal cell-cell adhesion)//GO:0016338(calcium-independent cell-cell adhesion via plasma membrane cell-adhesion molecules)
Spa17	ENSMUSG00000001948	protein_coding	-	chr9:37603294-37613720	1.01111	2.35026	-1.21688	0.3862	0.997548	20686	Sp17	MGI:MGI:1333778|Ensembl:ENSMUSG00000001948	9	9|9 B	sperm autoantigenic protein 17		GO:0009897(external side of plasma membrane)//GO:0005929(cilium)//GO:0097228(sperm principal piece)//GO:0016020(membrane)//GO:0035686(sperm fibrous sheath)//GO:0072372(primary cilium)//GO:0005737(cytoplasm)//GO:0031514(motile cilium)		GO:0007339(binding of sperm to zona pellucida)
Fam50a	ENSMUSG00000001962	protein_coding	+	chrX:74313032-74320149	11.2965	11.5981	-0.0380063	0.9383	0.997548	108160	D0HXS9928E|XAP-5	MGI:MGI:1351626|Ensembl:ENSMUSG00000001962|Vega:OTTMUSG00000017658	X	X|X A7.3	family with sequence similarity 50, member A		GO:0005654(nucleoplasm)//GO:0005634(nucleus)	GO:0044822(poly(A) RNA binding)
Emd	ENSMUSG00000001964	protein_coding	+	chrX:74254686-74261548	22.4212	19.449	0.205165	0.71495	0.997548	13726	AW550900|Sta	MGI:MGI:108117|Ensembl:ENSMUSG00000001964|Vega:OTTMUSG00000017684	X	X A7.3|X 37.92 cM	emerin	mmu05410(Hypertrophic cardiomyopathy (HCM))//mmu05412(Arrhythmogenic right ventricular cardiomyopathy (ARVC))//mmu05414(Dilated cardiomyopathy)	GO:0016021(integral component of membrane)//GO:0005634(nucleus)//GO:0005640(nuclear outer membrane)//GO:0005874(microtubule)//GO:0005635(nuclear envelope)//GO:0031965(nuclear membrane)//GO:0016020(membrane)//GO:0005819(spindle)//GO:0005783(endoplasmic reticulum)//GO:0005637(nuclear inner membrane)//GO:0005652(nuclear lamina)	GO:0005515(protein binding)//GO:0003779(actin binding)//GO:0048487(beta-tubulin binding)	GO:0071363(cellular response to growth factor stimulus)//GO:0035414(negative regulation of catenin import into nucleus)//GO:0046827(positive regulation of protein export from nucleus)//GO:0048147(negative regulation of fibroblast proliferation)//GO:0060828(regulation of canonical Wnt signaling pathway)//GO:0035914(skeletal muscle cell differentiation)
Taco1	ENSMUSG00000001983	protein_coding	+	chr11:106065076-106073612	6.72048	7.85921	-0.225821	0.6945	0.997548	70207	2310066I18Rik|Ccdc44	MGI:MGI:1917457|Ensembl:ENSMUSG00000001983|Vega:OTTMUSG00000003077	11	11|11 E1	translational activator of mitochondrially encoded cytochrome c oxidase I		GO:0005739(mitochondrion)//GO:0005634(nucleus)	GO:0003674(molecular_function)	GO:0006417(regulation of translation)//GO:0008150(biological_process)
Grik3	ENSMUSG00000001985	protein_coding	+	chr4:125490699-125714173	0.0783996	0.215164	-1.45652	1	1	14807	9630027E11|GluK3|GluR7-3|Glur-7|Glur7	MGI:MGI:95816|Ensembl:ENSMUSG00000001985|Vega:OTTMUSG00000009249	4	4 D2.2|4 58.91 cM	glutamate receptor, ionotropic, kainate 3	mmu04080(Neuroactive ligand-receptor interaction)//mmu04724(Glutamatergic synapse)	GO:0005886(plasma membrane)//GO:0005887(integral component of plasma membrane)//GO:0043204(perikaryon)//GO:0016020(membrane)//GO:0030425(dendrite)//GO:0030424(axon)//GO:0016021(integral component of membrane)//GO:0045202(synapse)//GO:0030054(cell junction)//GO:0032839(dendrite cytoplasm)//GO:0045211(postsynaptic membrane)//GO:0043195(terminal bouton)	GO:0001640(adenylate cyclase inhibiting G-protein coupled glutamate receptor activity)//GO:0004872(receptor activity)//GO:0015277(kainate selective glutamate receptor activity)//GO:0008066(glutamate receptor activity)//GO:0005216(ion channel activity)//GO:0004970(ionotropic glutamate receptor activity)//GO:0005234(extracellular-glutamate-gated ion channel activity)//GO:0005515(protein binding)	GO:0007215(glutamate receptor signaling pathway)//GO:0042391(regulation of membrane potential)//GO:0007216(G-protein coupled glutamate receptor signaling pathway)//GO:0051967(negative regulation of synaptic transmission, glutamatergic)//GO:0006810(transport)//GO:0006811(ion transport)
Gria3	ENSMUSG00000001986	protein_coding	+	chrX:41400853-41678601	7.32586	1.35877	2.4307	0.01555	0.271076	53623	2900064I19Rik|GluA3|GluR-C|GluR-K3|Glur-3|Glur3|Gluralpha3	MGI:MGI:95810|Ensembl:ENSMUSG00000001986|Vega:OTTMUSG00000017323	X	X A3.3-A4|X 23.19 cM	glutamate receptor, ionotropic, AMPA3 (alpha 3)	mmu04024(cAMP signaling pathway)//mmu04080(Neuroactive ligand-receptor interaction)//mmu04713(Circadian entrainment)//mmu04723(Retrograde endocannabinoid signaling)//mmu04724(Glutamatergic synapse)//mmu04728(Dopaminergic synapse)//mmu04730(Long-term depression)//mmu05031(Amphetamine addiction)//mmu05033(Nicotine addiction)//mmu05202(Transcriptional misregulation in cancer)	GO:0045202(synapse)//GO:0005886(plasma membrane)//GO:0043234(protein complex)//GO:0032279(asymmetric synapse)//GO:0043204(perikaryon)//GO:0016020(membrane)//GO:0030425(dendrite)//GO:0032281(AMPA glutamate receptor complex)//GO:0016021(integral component of membrane)//GO:0043198(dendritic shaft)//GO:0014069(postsynaptic density)//GO:0030054(cell junction)//GO:0043083(synaptic cleft)//GO:0005654(nu…	GO:0004971(AMPA glutamate receptor activity)//GO:0004872(receptor activity)//GO:0030165(PDZ domain binding)//GO:0005216(ion channel activity)//GO:0004970(ionotropic glutamate receptor activity)//GO:0005234(extracellular-glutamate-gated ion channel activity)//GO:0005515(protein binding)	GO:0001919(regulation of receptor recycling)//GO:0006810(transport)//GO:0006811(ion transport)
Npas1	ENSMUSG00000001988	protein_coding	-	chr7:16455720-16476780	0.323205	0.0251541	3.68358	1	1	18142	MOP5|bHLHe11	MGI:MGI:109205|Ensembl:ENSMUSG00000001988	7	7 A2|7 9.14 cM	neuronal PAS domain protein 1		GO:0005634(nucleus)	GO:0000981(RNA polymerase II transcription factor activity, sequence-specific DNA binding)//GO:0046983(protein dimerization activity)//GO:0003677(DNA binding)	GO:0001964(startle response)//GO:0006351(transcription, DNA-templated)//GO:0042711(maternal behavior)//GO:0000122(negative regulation of transcription from RNA polymerase II promoter)//GO:0006355(regulation of transcription, DNA-templated)//GO:0032502(developmental process)
Sipa1l2	ENSMUSG00000001995	protein_coding	-	chr8:125418062-125492710	8.36527	7.26991	0.202473	0.6148	0.997548	244668	BC058408|mKIAA1389	MGI:MGI:2676970|Ensembl:ENSMUSG00000001995	8	8|8 E2	signal-induced proliferation-associated 1 like 2	mmu04015(Rap1 signaling pathway)	GO:0005575(cellular_component)	GO:0003674(molecular_function)//GO:0005096(GTPase activator activity)	GO:0051056(regulation of small GTPase mediated signal transduction)//GO:0008150(biological_process)
Ap4e1	ENSMUSG00000001998	protein_coding	+	chr2:127008716-127067909	8.22951	7.25318	0.182194	0.69655	0.997548	108011	2310033A20Rik|9930028M04Rik|AV087807	MGI:MGI:1336993|Ensembl:ENSMUSG00000001998|Vega:OTTMUSG00000016016	2	2 F1|2 61.76 cM	adaptor-related protein complex AP-4, epsilon 1	mmu04142(Lysosome)	GO:0016020(membrane)//GO:0005905(clathrin-coated pit)//GO:0005794(Golgi apparatus)//GO:0030117(membrane coat)//GO:0005802(trans-Golgi network)		GO:0016192(vesicle-mediated transport)//GO:0006810(transport)//GO:0015031(protein transport)//GO:0006886(intracellular protein transport)
Blvra	ENSMUSG00000001999	protein_coding	+	chr2:127070664-127097084	10.4999	9.20056	0.190584	0.7223	0.997548	109778	0610006A11Rik|2500001N03Rik|Blvr	MGI:MGI:88170|Ensembl:ENSMUSG00000001999|Vega:OTTMUSG00000016013	2	2 61.76 cM|2 F3	biliverdin reductase A	mmu00860(Porphyrin and chlorophyll metabolism)	GO:0070062(extracellular exosome)//GO:0005737(cytoplasm)	GO:0000166(nucleotide binding)//GO:0016491(oxidoreductase activity)//GO:0008270(zinc ion binding)//GO:0004074(biliverdin reductase activity)//GO:0046872(metal ion binding)	GO:0055114(oxidation-reduction process)//GO:0042167(heme catabolic process)
Pdzd4	ENSMUSG00000002006	protein_coding	-	chrX:73793358-73824969	7.60356	2.93459	1.37352	0.02145	0.325503	245469	B230341P03|D130075J17Rik|Kiaa1444-hp|LU1|PDZRN4L|Pdzk4|Pdzrnk4l|Xlu	MGI:MGI:2443483|Ensembl:ENSMUSG00000002006|Vega:OTTMUSG00000017680	X	X|X A7.3	PDZ domain containing 4		GO:0005575(cellular_component)//GO:0005737(cytoplasm)
Srpk3	ENSMUSG00000002007	protein_coding	+	chrX:73774404-73778925	2.29883	0.346342	2.73063	0.0117	0.234185	56504	Mssk1|Stk23	MGI:MGI:1891338|Ensembl:ENSMUSG00000002007|Vega:OTTMUSG00000017656	X	X|X A7.3	serine/arginine-rich protein specific kinase 3		GO:0005575(cellular_component)	GO:0004674(protein serine/threonine kinase activity)//GO:0004672(protein kinase activity)//GO:0000166(nucleotide binding)//GO:0016301(kinase activity)//GO:0005524(ATP binding)//GO:0016740(transferase activity)	GO:0060537(muscle tissue development)//GO:0007517(muscle organ development)//GO:0016310(phosphorylation)//GO:0006468(protein phosphorylation)//GO:0030154(cell differentiation)//GO:0007275(multicellular organism development)//GO:0007519(skeletal muscle tissue development)
Idh3g	ENSMUSG00000002010	protein_coding	-	chrX:73778962-73786897	70.5144	55.6123	0.342512	0.445	0.997548	15929	-	MGI:MGI:1099463|Ensembl:ENSMUSG00000002010|Vega:OTTMUSG00000017673	X	X 37.41 cM|X A7.3-B	isocitrate dehydrogenase 3 (NAD+), gamma	mmu00020(Citrate cycle (TCA cycle))//mmu01100(Metabolic pathways)//mmu01200(Carbon metabolism)//mmu01210(2-Oxocarboxylic acid metabolism)//mmu01230(Biosynthesis of amino acids)	GO:0005739(mitochondrion)	GO:0004449(isocitrate dehydrogenase (NAD+) activity)//GO:0051287(NAD binding)//GO:0005524(ATP binding)//GO:0016491(oxidoreductase activity)//GO:0000287(magnesium ion binding)//GO:0000166(nucleotide binding)//GO:0016616(oxidoreductase activity, acting on the CH-OH group of donors, NAD or NADP as acceptor)//GO:0046872(metal ion binding)	GO:0055114(oxidation-reduction process)//GO:0006102(isocitrate metabolic process)//GO:0006103(2-oxoglutarate metabolic process)//GO:0006734(NADH metabolic process)//GO:0006099(tricarboxylic acid cycle)//GO:0045926(negative regulation of growth)
Pnck	ENSMUSG00000002012	protein_coding	-	chrX:73655993-73660117	1.57147	0.908776	0.790121	0.3693	0.997548	93843	Bstk3|CaMKIbeta2|CaMKlb2|Camk1b|Punc|caMKlb1	MGI:MGI:1347357|Ensembl:ENSMUSG00000002012|Vega:OTTMUSG00000017681	X	X A7.3|X 37.38 cM	pregnancy upregulated non-ubiquitously expressed CaM kinase		GO:0005634(nucleus)//GO:0005737(cytoplasm)	GO:0004674(protein serine/threonine kinase activity)//GO:0004672(protein kinase activity)//GO:0005516(calmodulin binding)//GO:0004683(calmodulin-dependent protein kinase activity)//GO:0000166(nucleotide binding)//GO:0016301(kinase activity)//GO:0005524(ATP binding)//GO:0016740(transferase activity)	GO:0016310(phosphorylation)//GO:0006468(protein phosphorylation)
Ssr4	ENSMUSG00000002014	protein_coding	+	chrX:73787027-73790830	144.296	73.4073	0.975041	0.0244	0.355044	20832	AW743063|C78062|Trap	MGI:MGI:1099464|Ensembl:ENSMUSG00000002014|Vega:OTTMUSG00000018078	X	X A7.3|X 37.41 cM	signal sequence receptor, delta	mmu04141(Protein processing in endoplasmic reticulum)	GO:0005783(endoplasmic reticulum)//GO:0005784(Sec61 translocon complex)//GO:0016021(integral component of membrane)//GO:0070062(extracellular exosome)//GO:0016020(membrane)	GO:0003674(molecular_function)	GO:0008150(biological_process)
Bcap31	ENSMUSG00000002015	protein_coding	-	chrX:73686177-73716175	78.3915	63.9529	0.293688	0.4643	0.997548	27061	Bap31	MGI:MGI:1350933|Ensembl:ENSMUSG00000002015|Vega:OTTMUSG00000017693	X	X|X A6	B cell receptor associated protein 31	mmu04141(Protein processing in endoplasmic reticulum)	GO:0005784(Sec61 translocon complex)//GO:0030136(clathrin-coated vesicle)//GO:0005886(plasma membrane)//GO:0005887(integral component of plasma membrane)//GO:0005811(lipid particle)//GO:0016020(membrane)//GO:0005789(endoplasmic reticulum membrane)//GO:0016021(integral component of membrane)//GO:0000139(Golgi membrane)//GO:0005783(endoplasmic reticulum)//GO:0097038(perinuclear endoplasmic reticulu…	GO:0005515(protein binding)//GO:0042288(MHC class I protein binding)//GO:0032403(protein complex binding)	GO:0032471(negative regulation of endoplasmic reticulum calcium ion concentration)//GO:1903071(positive regulation of ER-associated ubiquitin-dependent protein catabolic process)//GO:1904154(positive regulation of retrograde protein transport, ER to cytosol)//GO:0051561(positive regulation of mitochondrial calcium ion concentration)//GO:0007204(positive regulation of cytosolic calcium ion concent…
Fam98a	ENSMUSG00000002017	protein_coding	-	chr17:75537085-75551946	16.4466	15.2717	0.106934	0.8339	0.997548	72722	2810405J04Rik|AL024114	MGI:MGI:1919972|Ensembl:ENSMUSG00000002017|Vega:OTTMUSG00000032863	17	17|17 E2	family with sequence similarity 98, member A		GO:0072669(tRNA-splicing ligase complex)	GO:0044822(poly(A) RNA binding)	GO:0008150(biological_process)
Ltbp2	ENSMUSG00000002020	protein_coding	-	chr12:84783211-84879754	0.574567	2.58159	-2.16771	0.0652	0.583535	16997	AW208642	MGI:MGI:99502|Ensembl:ENSMUSG00000002020|Vega:OTTMUSG00000036546	12	12|12 D	latent transforming growth factor beta binding protein 2		GO:0031012(extracellular matrix)//GO:0070062(extracellular exosome)//GO:0005576(extracellular region)//GO:0005615(extracellular space)	GO:0008201(heparin binding)//GO:0019838(growth factor binding)//GO:0005509(calcium ion binding)	GO:0043206(extracellular fibril organization)
Kmt2a	ENSMUSG00000002028	protein_coding	-	chr9:44803354-44881296	13.9503	14.0279	-0.00799876	0.9835	0.997548	214162	6430520K01|ALL-1|All1|Cxxc7|HRX|HTRX1|Mll|Mll1|mKIAA4050	MGI:MGI:96995|Ensembl:ENSMUSG00000002028|Vega:OTTMUSG00000021055	9	9 A5.2|9 24.84 cM	lysine (K)-specific methyltransferase 2A	mmu00310(Lysine degradation)//mmu05202(Transcriptional misregulation in cancer)	GO:0005654(nucleoplasm)//GO:0035097(histone methyltransferase complex)//GO:0005634(nucleus)//GO:0071339(MLL1 complex)//GO:0005737(cytoplasm)	GO:0018024(histone-lysine N-methyltransferase activity)//GO:0008270(zinc ion binding)//GO:0042800(histone methyltransferase activity (H3-K4 specific))//GO:0042803(protein homodimerization activity)//GO:0003682(chromatin binding)//GO:0042802(identical protein binding)//GO:0044212(transcription regulatory region DNA binding)//GO:0045322(unmethylated CpG binding)//GO:0008168(methyltransferase activi…	GO:2000615(regulation of histone H3-K9 acetylation)//GO:0032922(circadian regulation of gene expression)//GO:0016568(chromatin modification)//GO:0008542(visual learning)//GO:0048511(rhythmic process)//GO:0008285(negative regulation of cell proliferation)//GO:0050890(cognition)//GO:0006461(protein complex assembly)//GO:0045893(positive regulation of transcription, DNA-templated)//GO:0051569(regula…
Ift46	ENSMUSG00000002031	protein_coding	+	chr9:44767907-44792714	56.4787	36.4766	0.630738	0.2302	0.955123	76568	1500035H01Rik|AA408110|AI663846|R75047|c11orf2	MGI:MGI:1923818|Ensembl:ENSMUSG00000002031|Vega:OTTMUSG00000026615	9	9|9 A5.2	intraflagellar transport 46		GO:0005929(cilium)//GO:0042995(cell projection)//GO:0031512(motile primary cilium)//GO:0097546(ciliary base)//GO:0005813(centrosome)//GO:0030992(intraciliary transport particle B)//GO:0072372(primary cilium)//GO:0060170(ciliary membrane)//GO:0005856(cytoskeleton)//GO:0005737(cytoplasm)//GO:0031514(motile cilium)	GO:0005515(protein binding)	GO:0042384(cilium assembly)//GO:1902017(regulation of cilium assembly)//GO:0015031(protein transport)//GO:0060285(cilium-dependent cell motility)//GO:0031647(regulation of protein stability)//GO:0042073(intraciliary transport)//GO:0035082(axoneme assembly)//GO:0044782(cilium organization)//GO:0007224(smoothened signaling pathway)
Tmem25	ENSMUSG00000002032	protein_coding	-	chr9:44793775-44799307	0.762158	0.445483	0.77472	1	1	71687	0610039J01Rik|AI429491	MGI:MGI:1918937|Ensembl:ENSMUSG00000002032|Vega:OTTMUSG00000016729	9	9|9 A5.2	transmembrane protein 25		GO:0016020(membrane)//GO:0005886(plasma membrane)//GO:0005575(cellular_component)//GO:0005576(extracellular region)//GO:0016021(integral component of membrane)	GO:0003674(molecular_function)	GO:0008150(biological_process)
Cd3g	ENSMUSG00000002033	protein_coding	-	chr9:44969571-44980431	3.02631	1.72263	0.812948	0.39265	0.997548	12502	Ctg-3|Ctg3|T3g	MGI:MGI:88333|Ensembl:ENSMUSG00000002033|Vega:OTTMUSG00000034601	9	9 A5.2|9 24.84 cM	CD3 antigen, gamma polypeptide	mmu04640(Hematopoietic cell lineage)//mmu04660(T cell receptor signaling pathway)//mmu05142(Chagas disease (American trypanosomiasis))//mmu05162(Measles)//mmu05166(HTLV-I infection)	GO:0016020(membrane)//GO:0016021(integral component of membrane)//GO:0042105(alpha-beta T cell receptor complex)	GO:0046982(protein heterodimerization activity)//GO:0005515(protein binding)//GO:0004888(transmembrane signaling receptor activity)	GO:0070228(regulation of lymphocyte apoptotic process)//GO:0007163(establishment or maintenance of cell polarity)//GO:0015031(protein transport)//GO:0007166(cell surface receptor signaling pathway)
Trappc6a	ENSMUSG00000002043	protein_coding	+	chr7:19508669-19516145	18.8755	27.1621	-0.525081	0.3142	0.997548	67091	1810073E21Rik|4930519D19Rik|AI480686|TRS33|mhyp	MGI:MGI:1914341|Ensembl:ENSMUSG00000002043|Vega:OTTMUSG00000022255	7	7|7 A3	trafficking protein particle complex 6A		GO:0005783(endoplasmic reticulum)//GO:0005794(Golgi apparatus)		GO:0006810(transport)//GO:0016192(vesicle-mediated transport)//GO:1903232(melanosome assembly)//GO:0043473(pigmentation)
Supt6	ENSMUSG00000002052	protein_coding	-	chr11:78206745-78255496	25.5884	19.3979	0.399589	0.36195	0.997548	20926	5131400N11Rik|AI132449|SPT6|Supt6h|mKIAA0162	MGI:MGI:107726|Ensembl:ENSMUSG00000002052|Vega:OTTMUSG00000000107	11	11 B5|11 46.74 cM	suppressor of Ty 6		GO:0005634(nucleus)	GO:0044822(poly(A) RNA binding)//GO:0042393(histone binding)//GO:0003676(nucleic acid binding)//GO:0005515(protein binding)//GO:0003677(DNA binding)	GO:0050684(regulation of mRNA processing)//GO:0008380(RNA splicing)//GO:0051028(mRNA transport)//GO:0010793(regulation of mRNA export from nucleus)//GO:0006351(transcription, DNA-templated)//GO:0045191(regulation of isotype switching)//GO:0061086(negative regulation of histone H3-K27 methylation)//GO:0006397(mRNA processing)//GO:0032784(regulation of DNA-templated transcription, elongation)//GO:0…
Spag5	ENSMUSG00000002055	protein_coding	+	chr11:78301528-78322457	11.5041	5.83409	0.979576	0.0488	0.510022	54141	AI874642|D11Bhm180e|Deepest|MAP126|Mastrin|S17	MGI:MGI:1927470|Ensembl:ENSMUSG00000002055|Vega:OTTMUSG00000000103	11	11 B5|11 46.74 cM	sperm associated antigen 5		GO:0005874(microtubule)//GO:0034451(centriolar satellite)//GO:0000776(kinetochore)//GO:0005694(chromosome)//GO:0005856(cytoskeleton)//GO:0005819(spindle)//GO:0005876(spindle microtubule)//GO:0035371(microtubule plus-end)//GO:0005654(nucleoplasm)//GO:0005634(nucleus)//GO:0000775(chromosome, centromeric region)//GO:0005737(cytoplasm)//GO:0072686(mitotic spindle)	GO:0008017(microtubule binding)	GO:0051988(regulation of attachment of spindle microtubules to kinetochore)//GO:0007067(mitotic nuclear division)//GO:0051301(cell division)//GO:0051294(establishment of spindle orientation)//GO:0071539(protein localization to centrosome)//GO:0007049(cell cycle)//GO:0007051(spindle organization)//GO:0000070(mitotic sister chromatid segregation)//GO:0007059(chromosome segregation)
Foxn1	ENSMUSG00000002057	protein_coding	-	chr11:78357576-78386558	0	0.0445013	-inf	1	1	15218	D11Bhm185e|Fkh19|HFH-11|Hfh11|Whn|nu|nude	MGI:MGI:102949|Ensembl:ENSMUSG00000002057|Vega:OTTMUSG00000000142	11	11 B5|11 46.74 cM	forkhead box N1		GO:0005634(nucleus)	GO:0000981(RNA polymerase II transcription factor activity, sequence-specific DNA binding)//GO:0003677(DNA binding)//GO:0043565(sequence-specific DNA binding)//GO:0003700(transcription factor activity, sequence-specific DNA binding)	GO:0033081(regulation of T cell differentiation in thymus)//GO:0051798(positive regulation of hair follicle development)//GO:0030097(hemopoiesis)//GO:0048514(blood vessel morphogenesis)//GO:0002360(T cell lineage commitment)//GO:0030216(keratinocyte differentiation)//GO:0006351(transcription, DNA-templated)//GO:0001942(hair follicle development)//GO:0097536(thymus epithelium morphogenesis)//GO:00…
Unc119	ENSMUSG00000002058	protein_coding	+	chr11:78343481-78349164	6.78192	8.90794	-0.393398	0.48215	0.997548	22248	D11Bhm52|HRG4|MRG4|Rg4|Rtg4|Unc119h	MGI:MGI:1328357|Ensembl:ENSMUSG00000002058|Vega:OTTMUSG00000000135	11	11 B5|11 46.74 cM	unc-119 lipid binding chaperone		GO:0045171(intercellular bridge)//GO:0051233(spindle midzone)//GO:0005813(centrosome)//GO:0005856(cytoskeleton)//GO:0005737(cytoplasm)//GO:0000922(spindle pole)	GO:0008289(lipid binding)//GO:0005515(protein binding)	GO:0006897(endocytosis)//GO:1900186(negative regulation of clathrin-mediated endocytosis)//GO:0042953(lipoprotein transport)//GO:0061098(positive regulation of protein tyrosine kinase activity)//GO:0007601(visual perception)//GO:2001287(negative regulation of caveolin-mediated endocytosis)//GO:0006810(transport)//GO:0015031(protein transport)//GO:0050896(response to stimulus)
Rab34	ENSMUSG00000002059	protein_coding	+	chr11:78187068-78192193	50.2471	19.55	1.36187	0.00305	0.102404	19376	AI326479|Narr|Rah|Rah1	MGI:MGI:104606|Ensembl:ENSMUSG00000002059|Vega:OTTMUSG00000000098	11	11 B5|11 46.74 cM	RAB34, member RAS oncogene family		GO:0070062(extracellular exosome)//GO:0031410(cytoplasmic vesicle)//GO:0016020(membrane)//GO:0048471(perinuclear region of cytoplasm)//GO:0005794(Golgi apparatus)//GO:0001726(ruffle)//GO:0031985(Golgi cisterna)//GO:0031982(vesicle)//GO:0005795(Golgi stack)//GO:0005769(early endosome)//GO:0005737(cytoplasm)//GO:0045335(phagocytic vesicle)	GO:0005515(protein binding)//GO:0000166(nucleotide binding)//GO:0005525(GTP binding)//GO:0003924(GTPase activity)//GO:0019001(guanyl nucleotide binding)//GO:0017160(Ral GTPase binding)	GO:0006897(endocytosis)//GO:0015031(protein transport)//GO:0090385(phagosome-lysosome fusion)//GO:0007264(small GTPase mediated signal transduction)//GO:0019882(antigen processing and presentation)//GO:0043001(Golgi to plasma membrane protein transport)//GO:0072659(protein localization to plasma membrane)//GO:0090382(phagosome maturation)//GO:0006810(transport)//GO:0032418(lysosome localization)
Sdf2	ENSMUSG00000002064	protein_coding	+	chr11:78206745-78255496	44.6673	32.4679	0.460207	0.61255	0.997548	20316	AI853825	MGI:MGI:108019|Ensembl:ENSMUSG00000002064|Vega:OTTMUSG00000000094	11	11|11 B5	stromal cell derived factor 2		GO:0016020(membrane)//GO:0005576(extracellular region)//GO:0031502(dolichyl-phosphate-mannose-protein mannosyltransferase complex)	GO:0004169(dolichyl-phosphate-mannose-protein mannosyltransferase activity)	GO:0000032(cell wall mannoprotein biosynthetic process)//GO:1900101(regulation of endoplasmic reticulum unfolded protein response)//GO:0007275(multicellular organism development)//GO:0044845(chain elongation of O-linked mannose residue)
Ccne1	ENSMUSG00000002068	protein_coding	-	chr7:38097983-38107534	10.7965	4.14981	1.37944	0.01925	0.306304	12447	AW538188|CycE1	MGI:MGI:88316|Ensembl:ENSMUSG00000002068|Vega:OTTMUSG00000022262	7	7 B2|7 25.35 cM	cyclin E1	mmu04110(Cell cycle)//mmu04114(Oocyte meiosis)//mmu04115(p53 signaling pathway)//mmu04151(PI3K-Akt signaling pathway)//mmu05161(Hepatitis B)//mmu05162(Measles)//mmu05200(Pathways in cancer)//mmu05203(Viral carcinogenesis)//mmu05206(MicroRNAs in cancer)//mmu05215(Prostate cancer)//mmu05222(Small cell lung cancer)	GO:0000307(cyclin-dependent protein kinase holoenzyme complex)//GO:0097134(cyclin E1-CDK2 complex)//GO:0005813(centrosome)//GO:0005654(nucleoplasm)//GO:0005634(nucleus)//GO:0005737(cytoplasm)	GO:0019901(protein kinase binding)//GO:0016538(cyclin-dependent protein serine/threonine kinase regulator activity)//GO:0016301(kinase activity)//GO:0005515(protein binding)//GO:0032403(protein complex binding)	GO:0006468(protein phosphorylation)//GO:0051301(cell division)//GO:0051726(regulation of cell cycle)//GO:0000082(G1/S transition of mitotic cell cycle)//GO:0045597(positive regulation of cell differentiation)//GO:0007049(cell cycle)//GO:0006270(DNA replication initiation)//GO:0016055(Wnt signaling pathway)
Hsf2bp	ENSMUSG00000002076	protein_coding	-	chr17:31944768-32034508	0	0.0753237	-inf	1	1	74377	4932437G14Rik	MGI:MGI:1921627|Ensembl:ENSMUSG00000002076|Vega:OTTMUSG00000031368	17	17|17 B1	heat shock transcription factor 2 binding protein		GO:0005829(cytosol)	GO:0005515(protein binding)	GO:0006366(transcription from RNA polymerase II promoter)//GO:0007283(spermatogenesis)//GO:0098779(mitophagy in response to mitochondrial depolarization)
Bbc3	ENSMUSG00000002083	protein_coding	+	chr7:16309615-16318205	4.17094	1.98666	1.07003	0.22515	0.952236	170770	PUMA|PUMA/JFY1	MGI:MGI:2181667|Ensembl:ENSMUSG00000002083|Vega:OTTMUSG00000022267	7	7|7 A2	BCL2 binding component 3	mmu04115(p53 signaling pathway)//mmu04390(Hippo signaling pathway)//mmu05016(Huntington's disease)//mmu05162(Measles)	GO:0005740(mitochondrial envelope)//GO:0005739(mitochondrion)//GO:0005764(lysosome)	GO:0005515(protein binding)//GO:0001948(glycoprotein binding)//GO:0051117(ATPase binding)	GO:0034976(response to endoplasmic reticulum stress)//GO:0045926(negative regulation of growth)//GO:0008340(determination of adult lifespan)//GO:0006974(cellular response to DNA damage stimulus)//GO:0043065(positive regulation of apoptotic process)//GO:0043525(positive regulation of neuron apoptotic process)//GO:0072332(intrinsic apoptotic signaling pathway by p53 class mediator)//GO:2001056(posi…
Mybpc3	ENSMUSG00000002100	protein_coding	+	chr2:91118143-91136516	0	0	0	1	1	17868	-	MGI:MGI:102844|Ensembl:ENSMUSG00000002100|Vega:OTTMUSG00000014369	2	2|2 E1	myosin binding protein C, cardiac	mmu05410(Hypertrophic cardiomyopathy (HCM))//mmu05414(Dilated cardiomyopathy)	GO:0031672(A band)//GO:0030016(myofibril)//GO:0030017(sarcomere)//GO:0005863(striated muscle myosin thick filament)//GO:0005856(cytoskeleton)//GO:0032982(myosin filament)	GO:0008307(structural constituent of muscle)//GO:0005200(structural constituent of cytoskeleton)//GO:0003779(actin binding)//GO:0042802(identical protein binding)//GO:0017022(myosin binding)//GO:0046872(metal ion binding)//GO:0005515(protein binding)//GO:0032036(myosin heavy chain binding)	GO:0031034(myosin filament assembly)//GO:0002027(regulation of heart rate)//GO:0003007(heart morphogenesis)//GO:0006936(muscle contraction)//GO:0007155(cell adhesion)//GO:0008016(regulation of heart contraction)//GO:0060048(cardiac muscle contraction)//GO:0055010(ventricular cardiac muscle tissue morphogenesis)//GO:0045214(sarcomere organization)
Psmc3	ENSMUSG00000002102	protein_coding	+	chr2:91054008-91071621	73.6723	57.7367	0.351635	0.40185	0.997548	19182	TBP-1	MGI:MGI:1098754|Ensembl:ENSMUSG00000002102|Vega:OTTMUSG00000014341	2	2 E1|2 50.44 cM	proteasome (prosome, macropain) 26S subunit, ATPase 3	mmu03050(Proteasome)//mmu05169(Epstein-Barr virus infection)	GO:0031597(cytosolic proteasome complex)//GO:0000932(cytoplasmic mRNA processing body)//GO:0016020(membrane)//GO:0048471(perinuclear region of cytoplasm)//GO:0031595(nuclear proteasome complex)//GO:0008540(proteasome regulatory particle, base subcomplex)//GO:0000502(proteasome complex)//GO:0005634(nucleus)//GO:0022624(proteasome accessory complex)//GO:0005737(cytoplasm)	GO:0005524(ATP binding)//GO:0000166(nucleotide binding)//GO:0017025(TBP-class protein binding)//GO:0036402(proteasome-activating ATPase activity)//GO:0016787(hydrolase activity)	GO:0030433(ER-associated ubiquitin-dependent protein catabolic process)//GO:0045899(positive regulation of RNA polymerase II transcriptional preinitiation complex assembly)//GO:0030163(protein catabolic process)//GO:0001824(blastocyst development)
Acp2	ENSMUSG00000002103	protein_coding	+	chr2:91202884-91236982	22.3109	19.3207	0.207603	0.71195	0.997548	11432	Acp-2|LAP	MGI:MGI:87882|Ensembl:ENSMUSG00000002103|Vega:OTTMUSG00000014413	2	2 E1|2 50.54 cM	acid phosphatase 2, lysosomal	mmu04142(Lysosome)	GO:0005764(lysosome)//GO:0070062(extracellular exosome)//GO:0043005(neuron projection)//GO:0016020(membrane)//GO:0016021(integral component of membrane)//GO:0031410(cytoplasmic vesicle)	GO:0003993(acid phosphatase activity)//GO:0001784(phosphotyrosine binding)//GO:0016787(hydrolase activity)//GO:0004721(phosphoprotein phosphatase activity)	GO:0001501(skeletal system development)//GO:0048102(autophagic cell death)//GO:0010033(response to organic substance)//GO:0007040(lysosome organization)
Rapsn	ENSMUSG00000002104	protein_coding	+	chr2:91035619-91053933	0.602567	0.722126	-0.261128	1	1	19400	43kDa|Nraps|Raps|rapsyn	MGI:MGI:99422|Ensembl:ENSMUSG00000002104|Vega:OTTMUSG00000014338	2	2 E1|2 50.44 cM	receptor-associated protein of the synapse		GO:0005886(plasma membrane)//GO:0016020(membrane)//GO:0005794(Golgi apparatus)//GO:0045211(postsynaptic membrane)//GO:0045202(synapse)//GO:0030054(cell junction)//GO:0031594(neuromuscular junction)//GO:0005856(cytoskeleton)//GO:0005737(cytoplasm)	GO:0043495(protein anchor)//GO:0033130(acetylcholine receptor binding)//GO:0008270(zinc ion binding)//GO:0035255(ionotropic glutamate receptor binding)//GO:0046872(metal ion binding)	GO:0043525(positive regulation of neuron apoptotic process)//GO:0007268(chemical synaptic transmission)//GO:0007271(synaptic transmission, cholinergic)//GO:1901626(regulation of postsynaptic membrane organization)//GO:0071340(skeletal muscle acetylcholine-gated channel clustering)//GO:1900075(positive regulation of neuromuscular synaptic transmission)
Slc39a13	ENSMUSG00000002105	protein_coding	-	chr2:91054008-91071621	16.3594	10.8853	0.587742	0.52555	0.997548	68427	1100001L14Rik|AA387663|ZIP-13|ZIP13	MGI:MGI:1915677|Ensembl:ENSMUSG00000002105|Vega:OTTMUSG00000014353	2	2|2 E1	solute carrier family 39 (metal ion transporter), member 13		GO:0016020(membrane)//GO:0016021(integral component of membrane)//GO:0048471(perinuclear region of cytoplasm)//GO:0005794(Golgi apparatus)	GO:0046873(metal ion transmembrane transporter activity)//GO:0005385(zinc ion transmembrane transporter activity)//GO:0042803(protein homodimerization activity)	GO:0006829(zinc II ion transport)//GO:0030001(metal ion transport)//GO:0061448(connective tissue development)//GO:0006882(cellular zinc ion homeostasis)//GO:0055085(transmembrane transport)//GO:0006810(transport)//GO:0071577(zinc II ion transmembrane transport)//GO:0006811(ion transport)
Celf2	ENSMUSG00000002107	protein_coding	-	chr2:6539693-7509563	39.519	32.6435	0.27575	0.617	0.997548	14007	B230218O03|B230345P09Rik|C88023|CELF-2|CUG-BP2|Cugbp2|D230046B21Rik|Etr-3|Napor|Napor-2|mETR-3	MGI:MGI:1338822|Ensembl:ENSMUSG00000002107|Vega:OTTMUSG00000011788	2	2|2 A2-A3	CUGBP, Elav-like family member 2		GO:0005634(nucleus)//GO:0005737(cytoplasm)	GO:0044822(poly(A) RNA binding)//GO:0000166(nucleotide binding)//GO:0003676(nucleic acid binding)//GO:0003723(RNA binding)	GO:0006397(mRNA processing)//GO:0006376(mRNA splice site selection)
Nr1h3	ENSMUSG00000002108	protein_coding	-	chr2:91184060-91202834	12.159	6.55449	0.891465	0.1501	0.836261	22259	AU018371|LXR|RLD1|Unr1	MGI:MGI:1352462|Ensembl:ENSMUSG00000002108|Vega:OTTMUSG00000014415	2	2 E1|2 50.52 cM	nuclear receptor subfamily 1, group H, member 3	mmu03320(PPAR signaling pathway)//mmu04931(Insulin resistance)//mmu04932(Non-alcoholic fatty liver disease (NAFLD))//mmu05160(Hepatitis C)	GO:0090575(RNA polymerase II transcription factor complex)//GO:0005634(nucleus)//GO:0043235(receptor complex)//GO:0005737(cytoplasm)//GO:0000790(nuclear chromatin)	GO:0000978(RNA polymerase II core promoter proximal region sequence-specific DNA binding)//GO:0003700(transcription factor activity, sequence-specific DNA binding)//GO:0043565(sequence-specific DNA binding)//GO:0003707(steroid hormone receptor activity)//GO:0004879(RNA polymerase II transcription factor activity, ligand-activated sequence-specific DNA binding)//GO:0044212(transcription regulatory…	GO:0045861(negative regulation of proteolysis)//GO:0090188(negative regulation of pancreatic juice secretion)//GO:0032270(positive regulation of cellular protein metabolic process)//GO:0032376(positive regulation of cholesterol transport)//GO:0034145(positive regulation of toll-like receptor 4 signaling pathway)//GO:0010875(positive regulation of cholesterol efflux)//GO:0000122(negative regulatio…
Ddb2	ENSMUSG00000002109	protein_coding	-	chr2:91202884-91236982	12.6859	19.4533	-0.616784	0.60385	0.997548	107986	2610043A19Rik	MGI:MGI:1355314|Ensembl:ENSMUSG00000002109|Vega:OTTMUSG00000014414	2	2|2 E1	damage specific DNA binding protein 2	mmu03420(Nucleotide excision repair)//mmu04115(p53 signaling pathway)//mmu04120(Ubiquitin mediated proteolysis)//mmu05161(Hepatitis B)	GO:0031465(Cul4B-RING E3 ubiquitin ligase complex)//GO:0043234(protein complex)//GO:0080008(Cul4-RING E3 ubiquitin ligase complex)//GO:0030054(cell junction)//GO:0005654(nucleoplasm)//GO:0005634(nucleus)	GO:0004842(ubiquitin-protein transferase activity)//GO:0003684(damaged DNA binding)//GO:0003677(DNA binding)	GO:0070914(UV-damage excision repair)//GO:0006974(cellular response to DNA damage stimulus)//GO:0051865(protein autoubiquitination)//GO:0035518(histone H2A monoubiquitination)//GO:0006290(pyrimidine dimer repair)//GO:0000209(protein polyubiquitination)//GO:0006281(DNA repair)//GO:0009411(response to UV)
Spi1	ENSMUSG00000002111	protein_coding	+	chr2:91082389-91115756	2.63568	1.49906	0.814123	0.274	0.977413	20375	Dis-1|Dis1|PU.1|Sfpi-1|Sfpi1|Spi-1|Tcfpu1|Tfpu.1	MGI:MGI:98282|Ensembl:ENSMUSG00000002111|Vega:OTTMUSG00000014371	2	2 50.44 cM|2 E3	spleen focus forming virus (SFFV) proviral integration oncogene	mmu04380(Osteoclast differentiation)//mmu05166(HTLV-I infection)//mmu05169(Epstein-Barr virus infection)//mmu05200(Pathways in cancer)//mmu05202(Transcriptional misregulation in cancer)//mmu05221(Acute myeloid leukemia)	GO:0005667(transcription factor complex)//GO:0005634(nucleus)//GO:0000790(nuclear chromatin)	GO:0051525(NFAT protein binding)//GO:0003677(DNA binding)//GO:0003700(transcription factor activity, sequence-specific DNA binding)//GO:0003723(RNA binding)//GO:0000979(RNA polymerase II core promoter sequence-specific DNA binding)//GO:0000978(RNA polymerase II core promoter proximal region sequence-specific DNA binding)//GO:0005515(protein binding)//GO:0001078(transcriptional repressor activity,…	GO:0045347(negative regulation of MHC class II biosynthetic process)//GO:0030218(erythrocyte differentiation)//GO:1902895(positive regulation of pri-miRNA transcription from RNA polymerase II promoter)//GO:0000122(negative regulation of transcription from RNA polymerase II promoter)//GO:1902262(apoptotic process involved in patterning of blood vessels)//GO:0045893(positive regulation of transcrip…
Sf3a1	ENSMUSG00000002129	protein_coding	+	chr11:4160349-4182541	14.4806	11.3961	0.345575	0.40205	0.997548	67465	1200014H24Rik|5930416L09Rik|AI159724	MGI:MGI:1914715|Ensembl:ENSMUSG00000002129|Vega:OTTMUSG00000005059	11	11|11 A1	splicing factor 3a, subunit 1	mmu03040(Spliceosome)	GO:0005684(U2-type spliceosomal complex)//GO:0071013(catalytic step 2 spliceosome)//GO:0071004(U2-type prespliceosome)//GO:0005686(U2 snRNP)//GO:0005654(nucleoplasm)//GO:0005634(nucleus)//GO:0005681(spliceosomal complex)	GO:0044822(poly(A) RNA binding)//GO:0003723(RNA binding)	GO:0008380(RNA splicing)//GO:0006396(RNA processing)//GO:0000398(mRNA splicing, via spliceosome)//GO:0006397(mRNA processing)//GO:0000389(mRNA 3'-splice site recognition)//GO:0000381(regulation of alternative mRNA splicing, via spliceosome)
Stat6	ENSMUSG00000002147	protein_coding	+	chr10:127642985-127701049	24.3812	28.8353	-0.242067	0.65505	0.997548	20852	-	MGI:MGI:103034|Ensembl:ENSMUSG00000002147|Vega:OTTMUSG00000031818	10	10 D3|10 74.59 cM	signal transducer and activator of transcription 6	mmu04630(Jak-STAT signaling pathway)//mmu05161(Hepatitis B)//mmu05321(Inflammatory bowel disease (IBD))	GO:0005654(nucleoplasm)//GO:0005634(nucleus)//GO:0045121(membrane raft)//GO:0005737(cytoplasm)//GO:0000790(nuclear chromatin)	GO:0019903(protein phosphatase binding)//GO:0003700(transcription factor activity, sequence-specific DNA binding)//GO:0043565(sequence-specific DNA binding)//GO:0000979(RNA polymerase II core promoter sequence-specific DNA binding)//GO:0042802(identical protein binding)//GO:0003677(DNA binding)	GO:0060443(mammary gland morphogenesis)//GO:0034097(response to cytokine)//GO:0002829(negative regulation of type 2 immune response)//GO:0070301(cellular response to hydrogen peroxide)//GO:0048295(positive regulation of isotype switching to IgE isotypes)//GO:0006351(transcription, DNA-templated)//GO:0042127(regulation of cell proliferation)//GO:0033598(mammary gland epithelial cell proliferation)…
Clgn	ENSMUSG00000002190	protein_coding	+	chr8:83389866-83428552	0.0168766	0.103712	-2.61949	1	1	12745	4930459O04Rik|AI528775|Cln	MGI:MGI:107472|Ensembl:ENSMUSG00000002190|Vega:OTTMUSG00000022192	8	8 C2|8 39.97 cM	calmegin		GO:0005783(endoplasmic reticulum)//GO:0016020(membrane)//GO:0016021(integral component of membrane)//GO:0005635(nuclear envelope)	GO:0044183(protein binding involved in protein folding)//GO:0005515(protein binding)//GO:0051082(unfolded protein binding)//GO:0005509(calcium ion binding)	GO:0007338(single fertilization)//GO:0007283(spermatogenesis)//GO:0006457(protein folding)//GO:0030154(cell differentiation)//GO:0007275(multicellular organism development)//GO:0051321(meiotic cell cycle)//GO:0007339(binding of sperm to zona pellucida)//GO:0006461(protein complex assembly)
Napsa	ENSMUSG00000002204	protein_coding	+	chr7:44572431-44590624	2.76228	2.75829	0.00208655	0.99305	0.9988	16541	KAP|Kdap|NAP1|SNAPA|pronapsin	MGI:MGI:109365|Ensembl:ENSMUSG00000002204|Vega:OTTMUSG00000021117	7	7|7 B4	napsin A aspartic peptidase	mmu04142(Lysosome)	GO:0097208(alveolar lamellar body)//GO:0005764(lysosome)//GO:0070062(extracellular exosome)//GO:0005576(extracellular region)//GO:0005615(extracellular space)	GO:0008233(peptidase activity)//GO:0004175(endopeptidase activity)//GO:0004190(aspartic-type endopeptidase activity)//GO:0042500(aspartic endopeptidase activity, intramembrane cleaving)//GO:0005515(protein binding)//GO:0016787(hydrolase activity)	GO:0006508(proteolysis)//GO:0033619(membrane protein proteolysis)//GO:0030163(protein catabolic process)//GO:0043129(surfactant homeostasis)
Vrk3	ENSMUSG00000002205	protein_coding	+	chr7:44731480-44777515	18.0446	12.274	0.555963	0.2705	0.975568	101568	AI428238	MGI:MGI:2182465|Ensembl:ENSMUSG00000002205|Vega:OTTMUSG00000022259	7	7|7 B4	vaccinia related kinase 3		GO:0005634(nucleus)//GO:0005737(cytoplasm)	GO:0004672(protein kinase activity)//GO:0000166(nucleotide binding)//GO:0019903(protein phosphatase binding)//GO:0004674(protein serine/threonine kinase activity)//GO:0005524(ATP binding)	GO:0032516(positive regulation of phosphoprotein phosphatase activity)//GO:0006468(protein phosphorylation)//GO:0070373(negative regulation of ERK1 and ERK2 cascade)//GO:0018105(peptidyl-serine phosphorylation)//GO:0008360(regulation of cell shape)
Smg9	ENSMUSG00000002210	protein_coding	+	chr7:24399618-24422778	9.1728	9.71982	-0.0835675	0.8769	0.997548	71997	1500002O20Rik|AI429693|N28092	MGI:MGI:1919247|Ensembl:ENSMUSG00000002210|Vega:OTTMUSG00000022275	7	7|7 A3	smg-9 homolog, nonsense mediated mRNA decay factor (C. elegans)		GO:0005622(intracellular)	GO:0042802(identical protein binding)	GO:0000184(nuclear-transcribed mRNA catabolic process, nonsense-mediated decay)
Paxip1	ENSMUSG00000002221	protein_coding	-	chr5:27740666-27791339	6.02439	6.7667	-0.167638	0.69035	0.997548	55982	D5Ertd149e|PTIP	MGI:MGI:1890430|Ensembl:ENSMUSG00000002221|Vega:OTTMUSG00000054125	5	5 A3|5 13.23 cM	PAX interacting (with transcription-activation domain) protein 1		GO:0005634(nucleus)//GO:0035097(histone methyltransferase complex)	GO:0005515(protein binding)	GO:0060612(adipose tissue development)//GO:0043542(endothelial cell migration)//GO:2001022(positive regulation of response to DNA damage stimulus)//GO:0006974(cellular response to DNA damage stimulus)//GO:0031398(positive regulation of protein ubiquitination)//GO:0045830(positive regulation of isotype switching)//GO:0006310(DNA recombination)//GO:0006351(transcription, DNA-templated)//GO:0048304(…
Rmnd5a	ENSMUSG00000002222	protein_coding	-	chr6:71388633-71440637	27.809	29.2724	-0.0739914	0.8592	0.997548	68477	1110007A06Rik|AJ237586|AW125795|Gid2|MTA.D02.090	MGI:MGI:1915727|Ensembl:ENSMUSG00000002222|Vega:OTTMUSG00000023427	6	6|6 C1	required for meiotic nuclear division 5 homolog A		GO:0005575(cellular_component)	GO:0003674(molecular_function)	GO:0008150(biological_process)
Mov10	ENSMUSG00000002227	protein_coding	-	chr3:104794835-104818563	12.7805	14.7221	-0.204045	0.6973	0.997548	17454	C77703|Mov-10	MGI:MGI:97054|Ensembl:ENSMUSG00000002227|Vega:OTTMUSG00000022217	3	3|3 F2	Moloney leukemia virus 10		GO:0000932(cytoplasmic mRNA processing body)//GO:0005615(extracellular space)//GO:0005737(cytoplasm)	GO:0005524(ATP binding)//GO:0003723(RNA binding)//GO:0004386(helicase activity)//GO:0000166(nucleotide binding)//GO:0044822(poly(A) RNA binding)//GO:0016787(hydrolase activity)	GO:0031047(gene silencing by RNA)//GO:0035195(gene silencing by miRNA)//GO:0035279(mRNA cleavage involved in gene silencing by miRNA)
Ppm1j	ENSMUSG00000002228	protein_coding	+	chr3:104767405-104786018	1.1168	1.3709	-0.295749	0.73895	0.997548	71887	2310008J22Rik|PP2Czeta|Ppp2cz	MGI:MGI:1919137|Ensembl:ENSMUSG00000002228|Vega:OTTMUSG00000029325	3	3|3 F3	protein phosphatase 1J			GO:0003824(catalytic activity)//GO:0004722(protein serine/threonine phosphatase activity)//GO:0005515(protein binding)//GO:0016787(hydrolase activity)//GO:0004721(phosphoprotein phosphatase activity)	GO:0006470(protein dephosphorylation)
Rhoc	ENSMUSG00000002233	protein_coding	+	chr3:104789010-104794459	45.3198	33.5484	0.433898	0.3024	0.997548	11853	AI324259|Arh9|Arhc	MGI:MGI:106028|Ensembl:ENSMUSG00000002233|Vega:OTTMUSG00000022218	3	3|3 F2.2	ras homolog family member C		GO:0005886(plasma membrane)//GO:0070062(extracellular exosome)//GO:0016020(membrane)//GO:0005829(cytosol)//GO:0005634(nucleus)//GO:0032154(cleavage furrow)	GO:0000166(nucleotide binding)//GO:0005515(protein binding)//GO:0005525(GTP binding)//GO:0004871(signal transducer activity)	GO:0060193(positive regulation of lipase activity)//GO:0043123(positive regulation of I-kappaB kinase/NF-kappaB signaling)//GO:0000910(cytokinesis)//GO:0043297(apical junction assembly)//GO:0007264(small GTPase mediated signal transduction)
4930432K09Rik	ENSMUSG00000002240	protein_coding	+	chr5:87825685-87846386	0	0.179114	-inf	1	1
Tead3	ENSMUSG00000002249	protein_coding	-	chr17:28331670-28350805	11.2003	9.82417	0.189124	0.71175	0.997548	21678	DTEF-1|ETFR-1|TEAD-3|TEF-5|Tcf13r2	MGI:MGI:109241|Ensembl:ENSMUSG00000002249|Vega:OTTMUSG00000024245	17	17 A3.3|17 14.66 cM	TEA domain family member 3	mmu04390(Hippo signaling pathway)	GO:0005667(transcription factor complex)//GO:0005634(nucleus)	GO:0001085(RNA polymerase II transcription factor binding)//GO:0003677(DNA binding)//GO:0003700(transcription factor activity, sequence-specific DNA binding)	GO:0035329(hippo signaling)//GO:0006351(transcription, DNA-templated)//GO:0045944(positive regulation of transcription from RNA polymerase II promoter)//GO:0055059(asymmetric neuroblast division)//GO:0006355(regulation of transcription, DNA-templated)//GO:1902459(positive regulation of stem cell population maintenance)
Ppard	ENSMUSG00000002250	protein_coding	+	chr17:28232753-28301469	9.41569	5.8313	0.691249	0.28595	0.990525	19015	NUC-1|NUC1|Nr1c2|PPAR-beta|PPAR-delta|PPAR[b]|PPARdelta|Pparb|Pparb/d	MGI:MGI:101884|Ensembl:ENSMUSG00000002250|Vega:OTTMUSG00000023384	17	17 A3.3|17 14.64 cM	peroxisome proliferator activator receptor delta	mmu03320(PPAR signaling pathway)//mmu04310(Wnt signaling pathway)//mmu05200(Pathways in cancer)//mmu05221(Acute myeloid leukemia)	GO:0005634(nucleus)//GO:0000790(nuclear chromatin)	GO:0008270(zinc ion binding)//GO:0001227(transcriptional repressor activity, RNA polymerase II transcription regulatory region sequence-specific binding)//GO:0051059(NF-kappaB binding)//GO:0003700(transcription factor activity, sequence-specific DNA binding)//GO:0043565(sequence-specific DNA binding)//GO:0003707(steroid hormone receptor activity)//GO:0004879(RNA polymerase II transcription factor…	GO:0008654(phospholipid biosynthetic process)//GO:0043066(negative regulation of apoptotic process)//GO:0032024(positive regulation of insulin secretion)//GO:0010628(positive regulation of gene expression)//GO:0014912(negative regulation of smooth muscle cell migration)//GO:0050796(regulation of insulin secretion)//GO:0097190(apoptotic signaling pathway)//GO:0050680(negative regulation of epithel…
Def6	ENSMUSG00000002257	protein_coding	+	chr17:28207777-28228608	4.24925	3.38565	0.327775	0.55915	0.997548	23853	2410003F05Rik|6430538D02Rik|AV094905|Ibp|Slat|Slat2|Slat6	MGI:MGI:1346328|Ensembl:ENSMUSG00000002257|Vega:OTTMUSG00000023387	17	17|17 A3.3	differentially expressed in FDCP 6		GO:0005886(plasma membrane)//GO:0016020(membrane)//GO:0042995(cell projection)//GO:0005737(cytoplasm)//GO:0005634(nucleus)//GO:0005856(cytoskeleton)//GO:0005911(cell-cell junction)	GO:0005515(protein binding)
Peg3	ENSMUSG00000002265	protein_coding	-	chr7:6703891-6730421	3.35335	1.82077	0.881058	0.1095	0.738937	18616	AL022617|ASF-1|End4|Gcap4|Pw1|Zfp102|mKIAA0287	MGI:MGI:104748|Ensembl:ENSMUSG00000002265|Vega:OTTMUSG00000022283	7	7 3.89 cM|7 A2-B1	paternally expressed 3		GO:0005654(nucleoplasm)//GO:0005634(nucleus)//GO:0005737(cytoplasm)//GO:0005776(autophagosome)	GO:0003676(nucleic acid binding)//GO:0046872(metal ion binding)	GO:0006915(apoptotic process)//GO:0010468(regulation of gene expression)//GO:0000122(negative regulation of transcription from RNA polymerase II promoter)//GO:0045944(positive regulation of transcription from RNA polymerase II promoter)
Zim1	ENSMUSG00000002266	protein_coding	-	chr7:6675442-6696450	0.157775	0.0368028	2.09998	1	1	22776	-	MGI:MGI:1341879|Ensembl:ENSMUSG00000002266|Vega:OTTMUSG00000027111	7	7 A1|7 3.87 cM	zinc finger, imprinted 1			GO:0003700(transcription factor activity, sequence-specific DNA binding)	GO:0006355(regulation of transcription, DNA-templated)
Metrn	ENSMUSG00000002274	protein_coding	-	chr17:25794570-25985705	9.25575	1.01001	3.19598	0.053	0.53102	70083	1810034B16Rik|Hyrac	MGI:MGI:1917333|Ensembl:ENSMUSG00000002274	17	17|17 A3.3	meteorin, glial cell differentiation regulator		GO:0005576(extracellular region)//GO:0005615(extracellular space)	GO:0003674(molecular_function)	GO:0007399(nervous system development)//GO:0050772(positive regulation of axonogenesis)//GO:0007275(multicellular organism development)//GO:0030154(cell differentiation)//GO:0010001(glial cell differentiation)
Lmf1	ENSMUSG00000002279	protein_coding	+	chr17:25579173-25662826	13.3409	12.3121	0.115779	0.84435	0.997548	76483	2400010G15Rik|AW822050|Tmem112|cld	MGI:MGI:1923733|Ensembl:ENSMUSG00000002279|Vega:OTTMUSG00000031244	17	17 A3.3|17 12.7 cM	lipase maturation factor 1		GO:0005783(endoplasmic reticulum)//GO:0016020(membrane)//GO:0016021(integral component of membrane)//GO:0005789(endoplasmic reticulum membrane)	GO:0005515(protein binding)	GO:0033578(protein glycosylation in Golgi)//GO:0090207(regulation of triglyceride metabolic process)//GO:0009306(protein secretion)//GO:0051604(protein maturation)//GO:0051006(positive regulation of lipoprotein lipase activity)//GO:0034382(chylomicron remnant clearance)//GO:0090181(regulation of cholesterol metabolic process)//GO:0006888(ER to Golgi vesicle-mediated transport)
Narfl	ENSMUSG00000002280	protein_coding	+	chr17:25773775-25785673	8.64663	6.82104	0.342147	0.65625	0.997548	67563	9030612I22Rik|AI504405|PRN	MGI:MGI:1914813|Ensembl:ENSMUSG00000002280|Vega:OTTMUSG00000033885	17	17|17 A3.3	nuclear prelamin A recognition factor-like		GO:0097361(CIA complex)	GO:0051539(4 iron, 4 sulfur cluster binding)//GO:0046872(metal ion binding)//GO:0051536(iron-sulfur cluster binding)	GO:0032364(oxygen homeostasis)//GO:0001666(response to hypoxia)//GO:0002244(hematopoietic progenitor cell differentiation)//GO:0016226(iron-sulfur cluster assembly)//GO:0006355(regulation of transcription, DNA-templated)
Angptl4	ENSMUSG00000002289	protein_coding	-	chr17:33773749-33781575	26.7783	8.94203	1.58239	0.0175	0.291843	57875	Arp4|Bk89|Fiaf|Hfarp|Ng27|Pgar|Pgarg|Pp1158	MGI:MGI:1888999|Ensembl:ENSMUSG00000002289|Vega:OTTMUSG00000037206	17	17|17 B1	angiopoietin-like 4	mmu03320(PPAR signaling pathway)	GO:0005578(proteinaceous extracellular matrix)//GO:0072562(blood microparticle)//GO:0005576(extracellular region)//GO:0005615(extracellular space)	GO:0042802(identical protein binding)//GO:0004857(enzyme inhibitor activity)	GO:0051260(protein homooligomerization)//GO:0070328(triglyceride homeostasis)//GO:0051005(negative regulation of lipoprotein lipase activity)//GO:0045834(positive regulation of lipid metabolic process)//GO:0043066(negative regulation of apoptotic process)//GO:0009267(cellular response to starvation)//GO:2000352(negative regulation of endothelial cell apoptotic process)//GO:0001525(angiogenesis)
Dbf4	ENSMUSG00000002297	protein_coding	-	chr5:8396972-8422716	11.4107	8.74797	0.383366	0.4333	0.997548	27214	AA545217|Ask	MGI:MGI:1351328|Ensembl:ENSMUSG00000002297|Vega:OTTMUSG00000035269	5	5|5 A2	DBF4 zinc finger	mmu04110(Cell cycle)	GO:0005634(nucleus)	GO:0003676(nucleic acid binding)//GO:0008270(zinc ion binding)//GO:0004674(protein serine/threonine kinase activity)//GO:0046872(metal ion binding)	GO:0007049(cell cycle)//GO:0007089(traversing start control point of mitotic cell cycle)//GO:0006260(DNA replication)
Daxx	ENSMUSG00000002307	protein_coding	+	chr17:33909413-33915589	12.2812	9.56994	0.359872	0.42445	0.997548	13163	-	MGI:MGI:1197015|Ensembl:ENSMUSG00000002307|Vega:OTTMUSG00000037068	17	17 B1|17 17.98 cM	Fas death domain-associated protein	mmu04010(MAPK signaling pathway)//mmu05014(Amyotrophic lateral sclerosis (ALS))//mmu05168(Herpes simplex infection)	GO:0000792(heterochromatin)//GO:0005874(microtubule)//GO:0005938(cell cortex)//GO:0001741(XY body)//GO:0005694(chromosome)//GO:0005829(cytosol)//GO:0043005(neuron projection)//GO:0016605(PML body)//GO:0044297(cell body)//GO:0005634(nucleus)//GO:0070603(SWI/SNF superfamily-type complex)//GO:0000775(chromosome, centromeric region)//GO:0005737(cytoplasm)	GO:0030295(protein kinase activator activity)//GO:0019894(kinesin binding)//GO:0019901(protein kinase binding)//GO:0019899(enzyme binding)//GO:0047485(protein N-terminus binding)//GO:0042393(histone binding)//GO:0008432(JUN kinase binding)//GO:0031625(ubiquitin protein ligase binding)//GO:0008134(transcription factor binding)//GO:0003714(transcription corepressor activity)//GO:0050681(androgen re…	GO:0000122(negative regulation of transcription from RNA polymerase II promoter)//GO:0016568(chromatin modification)//GO:0097190(apoptotic signaling pathway)//GO:0043066(negative regulation of apoptotic process)//GO:0031396(regulation of protein ubiquitination)//GO:0030521(androgen receptor signaling pathway)//GO:0006915(apoptotic process)//GO:0043065(positive regulation of apoptotic process)//GO…
Cd320	ENSMUSG00000002308	protein_coding	+	chr17:33843090-33849774	50.1043	23.1849	1.11175	0.0569	0.549257	54219	425O18-1|8D6|D17Ertd716e|NG29|TCblR|VLDL	MGI:MGI:1860083|Ensembl:ENSMUSG00000002308|Vega:OTTMUSG00000037211	17	17 B1|17 17.98 cM	CD320 antigen		GO:0005783(endoplasmic reticulum)//GO:0016020(membrane)//GO:0005886(plasma membrane)//GO:0070062(extracellular exosome)//GO:0016021(integral component of membrane)	GO:0031419(cobalamin binding)//GO:0008083(growth factor activity)	GO:0030656(regulation of vitamin metabolic process)
Ipo4	ENSMUSG00000002319	protein_coding	-	chr14:55625399-55646351	52.5182	23.8426	1.13928	0.0843	0.66323	75751	8430408O15Rik|AA409693|Imp4a|RanBP4	MGI:MGI:1923001|Ensembl:ENSMUSG00000002319|Vega:OTTMUSG00000027877	14	14 C3|14 28.19 cM	importin 4		GO:0034399(nuclear periphery)//GO:0000790(nuclear chromatin)//GO:0031965(nuclear membrane)//GO:0016020(membrane)//GO:0043234(protein complex)//GO:0005634(nucleus)//GO:0005737(cytoplasm)	GO:0008139(nuclear localization sequence binding)//GO:0005515(protein binding)//GO:0008565(protein transporter activity)//GO:0008536(Ran GTPase binding)	GO:0000060(protein import into nucleus, translocation)//GO:0006335(DNA replication-dependent nucleosome assembly)//GO:0006336(DNA replication-independent nucleosome assembly)//GO:0015031(protein transport)//GO:0042254(ribosome biogenesis)//GO:0006886(intracellular protein transport)//GO:0006607(NLS-bearing protein import into nucleus)//GO:0006810(transport)//GO:0006610(ribosomal protein import in…
Tm9sf1	ENSMUSG00000002320	protein_coding	-	chr14:55625399-55646351	36.1717	28.2398	0.35713	0.6163	0.997548	74140	1200014D02Rik|AI893436|MP70	MGI:MGI:1921390|Ensembl:ENSMUSG00000002320|Vega:OTTMUSG00000027875	14	14|14 C3	transmembrane 9 superfamily member 1		GO:0016020(membrane)//GO:0005764(lysosome)//GO:0016021(integral component of membrane)//GO:0031410(cytoplasmic vesicle)	GO:0003674(molecular_function)	GO:0008150(biological_process)//GO:0006914(autophagy)
Rec8	ENSMUSG00000002324	protein_coding	+	chr14:55618036-55625395	0.417822	3.43672	-3.04007	0.0063	0.159019	56739	Rec8L1|mrec	MGI:MGI:1929645|Ensembl:ENSMUSG00000002324|Vega:OTTMUSG00000027876	14	14 C3|14 28.19 cM	REC8 meiotic recombination protein	mmu04114(Oocyte meiosis)	GO:0000794(condensed nuclear chromosome)//GO:0000800(lateral element)//GO:0000795(synaptonemal complex)//GO:0030893(meiotic cohesin complex)//GO:0000780(condensed nuclear chromosome, centromeric region)//GO:0001673(male germ cell nucleus)//GO:0000228(nuclear chromosome)//GO:0005694(chromosome)//GO:0005634(nucleus)//GO:0034991(nuclear meiotic cohesin complex)//GO:0000778(condensed nuclear chromoso…	GO:0005515(protein binding)	GO:0001556(oocyte maturation)//GO:0009566(fertilization)//GO:0007286(spermatid development)//GO:0007126(meiotic nuclear division)//GO:0000724(double-strand break repair via homologous recombination)//GO:0007130(synaptonemal complex assembly)//GO:0007141(male meiosis I)//GO:0051321(meiotic cell cycle)//GO:0007129(synapsis)//GO:0007059(chromosome segregation)//GO:0072520(seminiferous tubule develop…
Irf9	ENSMUSG00000002325	protein_coding	+	chr14:55591707-55610030	33.7769	37.9712	-0.168869	0.7765	0.997548	16391	Irf-9|Isgf3g|p48	MGI:MGI:107587|Ensembl:ENSMUSG00000002325|Vega:OTTMUSG00000029027	14	14 C3|14 28.19 cM	interferon regulatory factor 9	mmu04380(Osteoclast differentiation)//mmu04630(Jak-STAT signaling pathway)//mmu05160(Hepatitis C)//mmu05162(Measles)//mmu05164(Influenza A)//mmu05168(Herpes simplex infection)//mmu05203(Viral carcinogenesis)	GO:0005634(nucleus)//GO:0005737(cytoplasm)	GO:0000975(regulatory region DNA binding)//GO:0001047(core promoter binding)//GO:0005515(protein binding)//GO:0003677(DNA binding)//GO:0003700(transcription factor activity, sequence-specific DNA binding)	GO:0045351(type I interferon biosynthetic process)//GO:0006351(transcription, DNA-templated)//GO:0006355(regulation of transcription, DNA-templated)
Gmpr2	ENSMUSG00000002326	protein_coding	+	chr14:55672234-55678750	8.71105	6.34184	0.457944	0.3765	0.997548	105446	1810008P16Rik|5730544D12Rik|AA959850|GMPR 2	MGI:MGI:1917903|Ensembl:ENSMUSG00000002326	14	14|14 C3	guanosine monophosphate reductase 2	mmu00230(Purine metabolism)	GO:0005575(cellular_component)//GO:1902560(GMP reductase complex)	GO:0003920(GMP reductase activity)//GO:0003824(catalytic activity)//GO:0016491(oxidoreductase activity)//GO:0046872(metal ion binding)	GO:0055114(oxidation-reduction process)//GO:0006144(purine nucleobase metabolic process)//GO:0046038(GMP catabolic process)//GO:0009117(nucleotide metabolic process)//GO:0030224(monocyte differentiation)
Mdp1	ENSMUSG00000002329	protein_coding	-	chr14:55657878-55660508	15.5682	12.7663	0.286263	0.5351	0.997548	67881	1810034K20Rik|AI035604	MGI:MGI:1915131|Ensembl:ENSMUSG00000002329	14	14|14 C3	magnesium-dependent phosphatase 1		GO:0070062(extracellular exosome)	GO:0017161(inositol-1,3,4-trisphosphate 4-phosphatase activity)//GO:0052867(phosphatidylinositol-1,4,5-trisphosphate 5-phosphatase activity)//GO:0008138(protein tyrosine/serine/threonine phosphatase activity)//GO:0052831(inositol-1,3,4,6-tetrakisphosphate 1-phosphatase activity)//GO:0016787(hydrolase activity)//GO:0019178(NADP phosphatase activity)//GO:0008330(protein tyrosine/threonine phosphata…	GO:0030389(fructosamine metabolic process)
Dhrs1	ENSMUSG00000002332	protein_coding	-	chr14:55739019-55745690	24.9831	15.5015	0.688547	0.16145	0.859681	52585	1110029G07Rik|AW112170|D14Ertd484e	MGI:MGI:1196314|Ensembl:ENSMUSG00000002332|Vega:OTTMUSG00000027853	14	14 C3|14 28.19 cM	dehydrogenase/reductase (SDR family) member 1		GO:0005783(endoplasmic reticulum)//GO:0005743(mitochondrial inner membrane)//GO:0005739(mitochondrion)	GO:0034918(3-hydroxy-2-methylhexanoyl-CoA dehydrogenase activity)//GO:0034891(endosulfan diol dehydrogenase activity)//GO:0034522(cis-1,2-dihydroxy-1,2-dihydro-8-carboxynaphthalene dehydrogenase activity)//GO:0034778(2-hydroxy-4-isopropenylcyclohexane-1-carboxyl-CoA dehydrogenase activity)//GO:0034944(3-hydroxy-2,6-dimethyl-5-methylene-heptanoyl-CoA dehydrogenase activity)//GO:0034868(2,4,4-trime…	GO:0055114(oxidation-reduction process)//GO:0008150(biological_process)
Ncan	ENSMUSG00000002341	protein_coding	-	chr8:70093084-70120873	0	0.0675562	-inf	1	1	13004	C230035B04|Cspg3|Cspg3-rs|Tgfbit	MGI:MGI:104694|Ensembl:ENSMUSG00000002341|Vega:OTTMUSG00000022194	8	8 B3.3|8 34.15 cM	neurocan		GO:0005578(proteinaceous extracellular matrix)//GO:0005576(extracellular region)	GO:0005201(extracellular matrix structural constituent)//GO:0030246(carbohydrate binding)//GO:0005540(hyaluronic acid binding)//GO:0005509(calcium ion binding)	GO:0001501(skeletal system development)//GO:0051823(regulation of synapse structural plasticity)//GO:0007155(cell adhesion)//GO:0007417(central nervous system development)
Tmem161a	ENSMUSG00000002342	protein_coding	+	chr8:70172355-70183681	31.5194	23.8682	0.401151	0.4613	0.997548	234371	AI428876|BB161850|BC021367	MGI:MGI:2384577|Ensembl:ENSMUSG00000002342|Vega:OTTMUSG00000022197	8	8|8 B3.3	transmembrane protein 161A		GO:0016020(membrane)//GO:0016021(integral component of membrane)//GO:0005575(cellular_component)	GO:0003674(molecular_function)	GO:0032526(response to retinoic acid)//GO:0045739(positive regulation of DNA repair)//GO:0034599(cellular response to oxidative stress)//GO:0006950(response to stress)//GO:0034644(cellular response to UV)//GO:1902230(negative regulation of intrinsic apoptotic signaling pathway in response to DNA damage)
Armc6	ENSMUSG00000002343	protein_coding	-	chr8:70220171-70279915	10.823	8.47002	0.353658	0.69895	0.997548	76813	2410153K17Rik|AW554412	MGI:MGI:1924063|Ensembl:ENSMUSG00000002343|Vega:OTTMUSG00000022201	8	8|8 B3.3	armadillo repeat containing 6		GO:0005575(cellular_component)	GO:0003674(molecular_function)	GO:0002244(hematopoietic progenitor cell differentiation)
2310045N01Rik	ENSMUSG00000002345	protein_coding	+	chr8:70139498-70167488	21.9371	16.4255	0.417434	0.44385	0.997548
Slc25a42	ENSMUSG00000002346	protein_coding	-	chr8:70184339-70212305	6.86838	7.67162	-0.159562	0.7659	0.997548	73095	2900084M01Rik	MGI:MGI:1920345|Ensembl:ENSMUSG00000002346|Vega:OTTMUSG00000022210	8	8|8 B3.3	solute carrier family 25, member 42		GO:0005739(mitochondrion)//GO:0005743(mitochondrial inner membrane)//GO:0005634(nucleus)//GO:0016021(integral component of membrane)//GO:0016020(membrane)	GO:0015217(ADP transmembrane transporter activity)//GO:0003735(structural constituent of ribosome)//GO:0005347(ATP transmembrane transporter activity)//GO:0015228(coenzyme A transmembrane transporter activity)//GO:0080122(AMP transmembrane transporter activity)//GO:0043262(adenosine-diphosphatase activity)	GO:0015866(ADP transport)//GO:0080121(AMP transport)//GO:0015860(purine nucleoside transmembrane transport)//GO:0006412(translation)//GO:0015867(ATP transport)//GO:1901679(nucleotide transmembrane transport)//GO:0055085(transmembrane transport)//GO:0006810(transport)//GO:0035349(coenzyme A transmembrane transport)
Snx9	ENSMUSG00000002365	protein_coding	+	chr17:5841327-5931033	17.7984	16.343	0.12308	0.7755	0.997548	66616	2700073N08Rik|SDP1|SH3PX1	MGI:MGI:1913866|Ensembl:ENSMUSG00000002365	17	17 A1|17 3.51 cM	sorting nexin 9		GO:0030136(clathrin-coated vesicle)//GO:0005768(endosome)//GO:0005886(plasma membrane)//GO:0070062(extracellular exosome)//GO:0030659(cytoplasmic vesicle membrane)//GO:0005802(trans-Golgi network)//GO:0016020(membrane)//GO:0005794(Golgi apparatus)//GO:0019898(extrinsic component of membrane)//GO:0016023(cytoplasmic, membrane-bounded vesicle)//GO:0031410(cytoplasmic vesicle)//GO:0042995(cell proje…	GO:0031625(ubiquitin protein ligase binding)//GO:0042803(protein homodimerization activity)//GO:0035091(phosphatidylinositol binding)//GO:0005545(1-phosphatidylinositol binding)//GO:0008289(lipid binding)//GO:0071933(Arp2/3 complex binding)//GO:0005515(protein binding)	GO:0006897(endocytosis)//GO:0007067(mitotic nuclear division)//GO:0060988(lipid tube assembly)//GO:0006898(receptor-mediated endocytosis)//GO:0045860(positive regulation of protein kinase activity)//GO:0051301(cell division)//GO:0016050(vesicle organization)//GO:0000281(mitotic cytokinesis)//GO:0032461(positive regulation of protein oligomerization)//GO:0043547(positive regulation of GTPase activ…
Ranbp3	ENSMUSG00000002372	protein_coding	+	chr17:56673224-56711769	28.2961	23.8166	0.248633	0.54325	0.997548	71810	2610024N24Rik|AA408221	MGI:MGI:1919060|Ensembl:ENSMUSG00000002372	17	17|17 D	RAN binding protein 3	mmu05166(HTLV-I infection)	GO:0005654(nucleoplasm)//GO:0005634(nucleus)//GO:0005737(cytoplasm)//GO:0005829(cytosol)	GO:0070412(R-SMAD binding)//GO:0008536(Ran GTPase binding)	GO:0006810(transport)//GO:0015031(protein transport)//GO:0046827(positive regulation of protein export from nucleus)//GO:0046907(intracellular transport)
Ndufa11	ENSMUSG00000002379	protein_coding	+	chr17:56717761-56724248	12.0196	8.9413	0.426828	0.3418	0.997548	69875	2010012C24Rik|AV006275|B14.7	MGI:MGI:1917125|Ensembl:ENSMUSG00000002379	17	17|17 D	NADH dehydrogenase (ubiquinone) 1 alpha subcomplex 11	mmu00190(Oxidative phosphorylation)//mmu01100(Metabolic pathways)//mmu04932(Non-alcoholic fatty liver disease (NAFLD))//mmu05010(Alzheimer's disease)//mmu05012(Parkinson's disease)//mmu05016(Huntington's disease)	GO:0005743(mitochondrial inner membrane)//GO:0005747(mitochondrial respiratory chain complex I)//GO:0016020(membrane)//GO:0016021(integral component of membrane)//GO:0005739(mitochondrion)//GO:0070469(respiratory chain)	GO:0003674(molecular_function)	GO:0055114(oxidation-reduction process)//GO:0006810(transport)
Bmp8b	ENSMUSG00000002384	protein_coding	+	chr4:123105164-123139951	0.157126	0.132616	0.244665	1	1	12164	Op3	MGI:MGI:107335|Ensembl:ENSMUSG00000002384|Vega:OTTMUSG00000008937	4	4 D2.2|4 57.38 cM	bone morphogenetic protein 8b	mmu04350(TGF-beta signaling pathway)//mmu04390(Hippo signaling pathway)	GO:0005576(extracellular region)//GO:0005615(extracellular space)	GO:0070700(BMP receptor binding)//GO:0008083(growth factor activity)//GO:0005160(transforming growth factor beta receptor binding)//GO:0005125(cytokine activity)	GO:0030509(BMP signaling pathway)//GO:0051216(cartilage development)//GO:0010862(positive regulation of pathway-restricted SMAD protein phosphorylation)//GO:0048598(embryonic morphogenesis)//GO:0007281(germ cell development)//GO:0060395(SMAD protein signal transduction)//GO:0007283(spermatogenesis)//GO:0030154(cell differentiation)//GO:2000505(regulation of energy homeostasis)//GO:0001503(ossific…
Nr2f6	ENSMUSG00000002393	protein_coding	-	chr8:71371297-71381960	28.5954	33.1111	-0.211535	0.639	0.997548	13864	AV090102|COUP-TF3|EAR2|Erbal2	MGI:MGI:1352453|Ensembl:ENSMUSG00000002393|Vega:OTTMUSG00000022854	8	8 B3.3|8 34.43 cM	nuclear receptor subfamily 2, group F, member 6		GO:0005634(nucleus)	GO:0008270(zinc ion binding)//GO:0001227(transcriptional repressor activity, RNA polymerase II transcription regulatory region sequence-specific binding)//GO:0003700(transcription factor activity, sequence-specific DNA binding)//GO:0005515(protein binding)//GO:0003707(steroid hormone receptor activity)//GO:0004879(RNA polymerase II transcription factor activity, ligand-activated sequence-specific…	GO:0043153(entrainment of circadian clock by photoperiod)//GO:0048666(neuron development)//GO:0006351(transcription, DNA-templated)//GO:0000122(negative regulation of transcription from RNA polymerase II promoter)//GO:0050965(detection of temperature stimulus involved in sensory perception of pain)//GO:0043401(steroid hormone mediated signaling pathway)//GO:0006355(regulation of transcription, DN…
Use1	ENSMUSG00000002395	protein_coding	+	chr8:71366847-71369732	75.1407	65.5207	0.197643	0.66505	0.997548	67023	2010315L10Rik|5730403H22Rik|AV002165|D12|Ed2|Q-snare|p31	MGI:MGI:1914273|Ensembl:ENSMUSG00000002395|Vega:OTTMUSG00000022213	8	8|8 C1	unconventional SNARE in the ER 1 homolog (S. cerevisiae)	mmu04130(SNARE interactions in vesicular transport)	GO:0005783(endoplasmic reticulum)//GO:0016020(membrane)//GO:0016021(integral component of membrane)		GO:0007029(endoplasmic reticulum organization)//GO:0060628(regulation of ER to Golgi vesicle-mediated transport)//GO:0016192(vesicle-mediated transport)//GO:0006810(transport)//GO:0015031(protein transport)//GO:0071786(endoplasmic reticulum tubular network organization)
Ocel1	ENSMUSG00000002396	protein_coding	+	chr8:71371297-71381960	6.85255	5.37478	0.350435	0.75795	0.997548	77090	9430098E02Rik|AI326022|AI593544	MGI:MGI:1924340|Ensembl:ENSMUSG00000002396|Vega:OTTMUSG00000022215	8	8|8 C1	occludin/ELL domain containing 1		GO:0005575(cellular_component)	GO:0003674(molecular_function)	GO:0008150(biological_process)
Dyrk1b	ENSMUSG00000002409	protein_coding	+	chr7:28179468-28197468	8.6868	8.14999	0.0920262	0.88095	0.997548	13549	Mirk	MGI:MGI:1330302|Ensembl:ENSMUSG00000002409|Vega:OTTMUSG00000037983	7	7|7 A3	dual-specificity tyrosine-(Y)-phosphorylation regulated kinase 1b		GO:0005634(nucleus)	GO:0004674(protein serine/threonine kinase activity)//GO:0004672(protein kinase activity)//GO:0004712(protein serine/threonine/tyrosine kinase activity)//GO:0000166(nucleotide binding)//GO:0016301(kinase activity)//GO:0004713(protein tyrosine kinase activity)//GO:0005524(ATP binding)//GO:0016740(transferase activity)//GO:0003713(transcription coactivator activity)	GO:0016310(phosphorylation)//GO:0006468(protein phosphorylation)//GO:0060612(adipose tissue development)//GO:0007520(myoblast fusion)//GO:0045893(positive regulation of transcription, DNA-templated)
Braf	ENSMUSG00000002413	protein_coding	-	chr6:39573872-39725463	25.5983	19.4387	0.397117	0.49915	0.997548	109880	9930012E13Rik|AA120551|AA387315|AA473386|B-raf|Braf-2|Braf2|C230098H17|C87398|D6Ertd631e	MGI:MGI:88190|Ensembl:ENSMUSG00000002413|Vega:OTTMUSG00000035245	6	6 B1|6 18.43 cM	Braf transforming gene	mmu04010(MAPK signaling pathway)//mmu04012(ErbB signaling pathway)//mmu04015(Rap1 signaling pathway)//mmu04024(cAMP signaling pathway)//mmu04062(Chemokine signaling pathway)//mmu04068(FoxO signaling pathway)//mmu04150(mTOR signaling pathway)//mmu04270(Vascular smooth muscle contraction)//mmu04510(Focal adhesion)//mmu04650(Natural killer cell mediated cytotoxicity)//mmu04720(Long-term potentiation…	GO:0005886(plasma membrane)//GO:0043005(neuron projection)//GO:0016020(membrane)//GO:0043231(intracellular membrane-bounded organelle)//GO:0005739(mitochondrion)//GO:0044297(cell body)//GO:0005634(nucleus)//GO:0005737(cytoplasm)	GO:0004674(protein serine/threonine kinase activity)//GO:0004672(protein kinase activity)//GO:0031434(mitogen-activated protein kinase kinase binding)//GO:0046982(protein heterodimerization activity)//GO:0004709(MAP kinase kinase kinase activity)//GO:0042802(identical protein binding)//GO:0000166(nucleotide binding)//GO:0016301(kinase activity)//GO:0016740(transferase activity)//GO:0046872(metal …	GO:0060323(head morphogenesis)//GO:0016310(phosphorylation)//GO:0010628(positive regulation of gene expression)//GO:0008542(visual learning)//GO:0051591(response to cAMP)//GO:1900026(positive regulation of substrate adhesion-dependent cell spreading)//GO:0010764(negative regulation of fibroblast migration)//GO:0002318(myeloid progenitor cell differentiation)//GO:0043066(negative regulation of apo…
Ndufb2	ENSMUSG00000002416	protein_coding	+	chr6:39573872-39725463	74.5113	52.9941	0.491627	0.76845	0.997548	68198	1810011O01Rik|8kDa|AGGG|AI325567|CI-AGGG	MGI:MGI:1915448|Ensembl:ENSMUSG00000002416|Vega:OTTMUSG00000026896	6	6|6 B1	NADH dehydrogenase (ubiquinone) 1 beta subcomplex, 2	mmu00190(Oxidative phosphorylation)//mmu01100(Metabolic pathways)//mmu04932(Non-alcoholic fatty liver disease (NAFLD))//mmu05010(Alzheimer's disease)//mmu05012(Parkinson's disease)//mmu05016(Huntington's disease)	GO:0016020(membrane)//GO:0005743(mitochondrial inner membrane)//GO:0005739(mitochondrion)//GO:0005747(mitochondrial respiratory chain complex I)//GO:0070469(respiratory chain)	GO:0003674(molecular_function)	GO:0055114(oxidation-reduction process)//GO:0006810(transport)//GO:0008150(biological_process)
Hltf	ENSMUSG00000002428	protein_coding	+	chr3:20056574-20118490	10.9722	14.2116	-0.373214	0.43395	0.997548	20585	AF010600|BC057116|P113|Smarca3|Snf2l3	MGI:MGI:1196437|Ensembl:ENSMUSG00000002428|Vega:OTTMUSG00000026001	3	3 A2|3 6.15 cM	helicase-like transcription factor		GO:0005654(nucleoplasm)//GO:0005634(nucleus)//GO:0005737(cytoplasm)//GO:0016020(membrane)	GO:0000978(RNA polymerase II core promoter proximal region sequence-specific DNA binding)//GO:0070739(protein-glutamic acid ligase activity)//GO:0016787(hydrolase activity)//GO:0003676(nucleic acid binding)//GO:0008270(zinc ion binding)//GO:0031625(ubiquitin protein ligase binding)//GO:0070737(protein-glycine ligase activity, elongating)//GO:0018169(ribosomal S6-glutamic acid ligase activity)//GO…	GO:0008152(metabolic process)//GO:0016568(chromatin modification)//GO:0006351(transcription, DNA-templated)//GO:0000209(protein polyubiquitination)//GO:0045944(positive regulation of transcription from RNA polymerase II promoter)//GO:0006301(postreplication repair)//GO:0006357(regulation of transcription from RNA polymerase II promoter)
Prpf6	ENSMUSG00000002455	protein_coding	+	chr2:181569148-181655660	45.8171	30.3049	0.596335	0.3506	0.997548	68879	1190003A07Rik|2610031L17Rik|ANT-1|U5-102K	MGI:MGI:1922946|Ensembl:ENSMUSG00000002455|Vega:OTTMUSG00000016808	2	2|2 H4	pre-mRNA splicing factor 6	mmu03040(Spliceosome)	GO:0046540(U4/U6 x U5 tri-snRNP complex)//GO:0005682(U5 snRNP)//GO:0071013(catalytic step 2 spliceosome)//GO:0016020(membrane)//GO:0005654(nucleoplasm)//GO:0005634(nucleus)//GO:0005681(spliceosomal complex)	GO:0043021(ribonucleoprotein complex binding)//GO:0003723(RNA binding)//GO:0050681(androgen receptor binding)//GO:0044822(poly(A) RNA binding)//GO:0003713(transcription coactivator activity)	GO:0008380(RNA splicing)//GO:0006396(RNA processing)//GO:0000398(mRNA splicing, via spliceosome)//GO:0006403(RNA localization)//GO:0006397(mRNA processing)//GO:0045944(positive regulation of transcription from RNA polymerase II promoter)//GO:0000244(spliceosomal tri-snRNP complex assembly)
Rgs19	ENSMUSG00000002458	protein_coding	-	chr2:181688418-181693977	11.119	8.44532	0.3968	0.48	0.997548	56470	2610042F04Rik|AI324841|AW547781|GAIP	MGI:MGI:1915153|Ensembl:ENSMUSG00000002458|Vega:OTTMUSG00000016814	2	2 H4|2 103.72 cM	regulator of G-protein signaling 19		GO:0030136(clathrin-coated vesicle)//GO:0005886(plasma membrane)//GO:0005903(brush border)//GO:0005938(cell cortex)//GO:0030877(beta-catenin destruction complex)//GO:0016020(membrane)//GO:0014069(postsynaptic density)//GO:0045121(membrane raft)//GO:0016023(cytoplasmic, membrane-bounded vesicle)//GO:0005737(cytoplasm)//GO:0005881(cytoplasmic microtubule)	GO:0008013(beta-catenin binding)//GO:0019901(protein kinase binding)//GO:0001965(G-protein alpha-subunit binding)//GO:0070016(armadillo repeat domain binding)//GO:0005096(GTPase activator activity)//GO:0005515(protein binding)	GO:0008219(cell death)//GO:0035412(regulation of catenin import into nucleus)//GO:0009968(negative regulation of signal transduction)//GO:0090090(negative regulation of canonical Wnt signaling pathway)//GO:0030154(cell differentiation)//GO:0009950(dorsal/ventral axis specification)//GO:0090244(Wnt signaling pathway involved in somitogenesis)//GO:0071407(cellular response to organic cyclic compoun…
Rgs20	ENSMUSG00000002459	protein_coding	-	chr1:4909575-5070285	0.622504	0.148978	2.06298	1	1	58175	2900073E09Rik|Rgsz1	MGI:MGI:1929866|Ensembl:ENSMUSG00000002459|Vega:OTTMUSG00000029338	1	1|1 A1	regulator of G-protein signaling 20		GO:0005938(cell cortex)//GO:0005886(plasma membrane)//GO:0005881(cytoplasmic microtubule)//GO:0005802(trans-Golgi network)//GO:0030877(beta-catenin destruction complex)//GO:0016020(membrane)//GO:0005794(Golgi apparatus)//GO:0014069(postsynaptic density)//GO:0016023(cytoplasmic, membrane-bounded vesicle)//GO:0005634(nucleus)//GO:0005737(cytoplasm)	GO:0019901(protein kinase binding)//GO:0005096(GTPase activator activity)//GO:0070016(armadillo repeat domain binding)//GO:0008013(beta-catenin binding)	GO:0008219(cell death)//GO:0035412(regulation of catenin import into nucleus)//GO:0009968(negative regulation of signal transduction)//GO:0090090(negative regulation of canonical Wnt signaling pathway)//GO:0030154(cell differentiation)//GO:0009950(dorsal/ventral axis specification)//GO:0090244(Wnt signaling pathway involved in somitogenesis)//GO:0071407(cellular response to organic cyclic compoun…
Abhd3	ENSMUSG00000002475	protein_coding	-	chr18:10644410-10706771	0.949778	1.01447	-0.0950652	1	1	106861	AA675331|LABH3	MGI:MGI:2147183|Ensembl:ENSMUSG00000002475|Vega:OTTMUSG00000028162	18	18|18 A1	abhydrolase domain containing 3		GO:0016020(membrane)//GO:0016021(integral component of membrane)//GO:0005575(cellular_component)	GO:0004623(phospholipase A2 activity)//GO:0052689(carboxylic ester hydrolase activity)//GO:0052739(phosphatidylserine 1-acylhydrolase activity)//GO:0008970(phosphatidylcholine 1-acylhydrolase activity)//GO:0052740(1-acyl-2-lysophosphatidylserine acylhydrolase activity)//GO:0016787(hydrolase activity)	GO:0006629(lipid metabolic process)//GO:0046470(phosphatidylcholine metabolic process)
Snrpd1	ENSMUSG00000002477	protein_coding	+	chr18:10617380-10628230	36.1079	27.9098	0.371544	0.424	0.997548	20641	AA407109|AL023031|SMD1	MGI:MGI:98344|Ensembl:ENSMUSG00000002477	18	18|18 A1	small nuclear ribonucleoprotein D1	mmu03040(Spliceosome)//mmu05322(Systemic lupus erythematosus)	GO:0030529(intracellular ribonucleoprotein complex)//GO:0005682(U5 snRNP)//GO:0071011(precatalytic spliceosome)//GO:0000243(commitment complex)//GO:0005685(U1 snRNP)//GO:0034709(methylosome)//GO:0005687(U4 snRNP)//GO:0005686(U2 snRNP)//GO:0005829(cytosol)//GO:0071013(catalytic step 2 spliceosome)//GO:0005689(U12-type spliceosomal complex)//GO:0034719(SMN-Sm protein complex)//GO:0005737(cytoplasm)…	GO:0044822(poly(A) RNA binding)//GO:0003723(RNA binding)//GO:1990446(U1 snRNP binding)	GO:0000245(spliceosomal complex assembly)//GO:0008380(RNA splicing)//GO:0006396(RNA processing)//GO:0098792(xenophagy)//GO:0000387(spliceosomal snRNP assembly)//GO:0098779(mitophagy in response to mitochondrial depolarization)//GO:0006397(mRNA processing)//GO:0002230(positive regulation of defense response to virus by host)
Tchp	ENSMUSG00000002486	protein_coding	+	chr5:114707759-114722327	8.62041	7.32448	0.235031	0.69035	0.997548	77832	A930031F18Rik|AV279199	MGI:MGI:1925082|Ensembl:ENSMUSG00000002486|Vega:OTTMUSG00000014526	5	5|5 F	trichoplein, keratin filament binding		GO:0097539(ciliary transition fiber)//GO:0005886(plasma membrane)//GO:0016020(membrane)//GO:0045095(keratin filament)//GO:0030057(desmosome)//GO:0005813(centrosome)//GO:0005739(mitochondrion)//GO:0045179(apical cortex)//GO:0005856(cytoskeleton)//GO:0005737(cytoplasm)	GO:0003674(molecular_function)	GO:0006915(apoptotic process)//GO:1902018(negative regulation of cilium assembly)//GO:0030308(negative regulation of cell growth)//GO:0030030(cell projection organization)
Tiam1	ENSMUSG00000002489	protein_coding	-	chr16:89787110-89980080	2.26402	5.38223	-1.24932	0.0148	0.265859	21844	AI847750|D16Ium10|D16Ium10e	MGI:MGI:103306|Ensembl:ENSMUSG00000002489|Vega:OTTMUSG00000024287	16	16 C3-4|16 51.5 cM	T cell lymphoma invasion and metastasis 1	mmu04014(Ras signaling pathway)//mmu04015(Rap1 signaling pathway)//mmu04024(cAMP signaling pathway)//mmu04062(Chemokine signaling pathway)//mmu04810(Regulation of actin cytoskeleton)//mmu05205(Proteoglycans in cancer)	GO:0005886(plasma membrane)//GO:0044295(axonal growth cone)//GO:0005874(microtubule)//GO:0016020(membrane)//GO:0005829(cytosol)//GO:0045202(synapse)//GO:0044291(cell-cell contact zone)//GO:0060091(kinocilium)//GO:0030054(cell junction)//GO:0005737(cytoplasm)//GO:0044304(main axon)//GO:0032587(ruffle membrane)//GO:0036477(somatodendritic compartment)//GO:0005634(nucleus)//GO:0031234(extrinsic comp…	GO:0019900(kinase binding)//GO:0030971(receptor tyrosine kinase binding)//GO:0005515(protein binding)//GO:0030676(Rac guanyl-nucleotide exchange factor activity)//GO:0008289(lipid binding)//GO:0048365(Rac GTPase binding)//GO:0005085(guanyl-nucleotide exchange factor activity)//GO:0017016(Ras GTPase binding)//GO:0005089(Rho guanyl-nucleotide exchange factor activity)//GO:0046875(ephrin receptor bi…	GO:0010976(positive regulation of neuron projection development)//GO:0090630(activation of GTPase activity)//GO:0016601(Rac protein signal transduction)//GO:0061003(positive regulation of dendritic spine morphogenesis)//GO:0016477(cell migration)//GO:1990138(neuron projection extension)//GO:0050772(positive regulation of axonogenesis)//GO:0003300(cardiac muscle hypertrophy)//GO:1904268(positive r…
Tsc2	ENSMUSG00000002496	protein_coding	-	chr17:24549949-24632629	16.2867	11.8435	0.459602	0.59275	0.997548	22084	Nafld|Tcs2	MGI:MGI:102548|Ensembl:ENSMUSG00000002496	17	17 A3.3|17 12.41 cM	tuberous sclerosis 2	mmu04072(Phospholipase D signaling pathway)//mmu04115(p53 signaling pathway)//mmu04150(mTOR signaling pathway)//mmu04151(PI3K-Akt signaling pathway)//mmu04152(AMPK signaling pathway)//mmu04211(Longevity regulating pathway - mammal)//mmu04910(Insulin signaling pathway)//mmu04919(Thyroid hormone signaling pathway)//mmu05231(Choline metabolism in cancer)	GO:0005764(lysosome)//GO:0048471(perinuclear region of cytoplasm)//GO:0033596(TSC1-TSC2 complex)//GO:0005901(caveola)//GO:0043005(neuron projection)//GO:0016020(membrane)//GO:0030425(dendrite)//GO:0043234(protein complex)//GO:0005829(cytosol)//GO:0043231(intracellular membrane-bounded organelle)//GO:0045121(membrane raft)//GO:0030426(growth cone)//GO:0005856(cytoskeleton)//GO:0005737(cytoplasm)//…	GO:0019902(phosphatase binding)//GO:0042803(protein homodimerization activity)//GO:0046982(protein heterodimerization activity)//GO:0031267(small GTPase binding)//GO:0005096(GTPase activator activity)//GO:0005515(protein binding)//GO:0071889(14-3-3 protein binding)	GO:0046626(regulation of insulin receptor signaling pathway)//GO:0051260(protein homooligomerization)//GO:0030030(cell projection organization)//GO:0045184(establishment of protein localization)//GO:0043407(negative regulation of MAP kinase activity)//GO:0032007(negative regulation of TOR signaling)//GO:0050918(positive chemotaxis)//GO:0008285(negative regulation of cell proliferation)//GO:004632…
Rpl3l	ENSMUSG00000002500	protein_coding	+	chr17:24727819-24736143	0.144372	0.234423	-0.699324	1	1	66211	1110057H16Rik	MGI:MGI:1913461|Ensembl:ENSMUSG00000002500|Vega:OTTMUSG00000043586	17	17|17 A3.3	ribosomal protein L3-like	mmu03010(Ribosome)	GO:0016020(membrane)//GO:0022625(cytosolic large ribosomal subunit)	GO:0003735(structural constituent of ribosome)	GO:0006412(translation)//GO:0000027(ribosomal large subunit assembly)
Slc9a3r2	ENSMUSG00000002504	protein_coding	-	chr17:24639281-24650305	37.8687	33.9659	0.156921	0.70545	0.997548	65962	0610011L07Rik|1200011K07Rik|2010007A20Rik|E3karp|NHERF-2|Nherf2|Octs2|Sip-1|Sip1|Sryip1|Tka-1	MGI:MGI:1890662|Ensembl:ENSMUSG00000002504	17	17|17 A3.3	solute carrier family 9 (sodium/hydrogen exchanger), member 3 regulator 2	mmu04960(Aldosterone-regulated sodium reabsorption)	GO:0005886(plasma membrane)//GO:0032421(stereocilium bundle)//GO:0005737(cytoplasm)//GO:0032420(stereocilium)//GO:0016020(membrane)//GO:0043234(protein complex)//GO:0070062(extracellular exosome)//GO:0005925(focal adhesion)//GO:0005634(nucleus)//GO:0016324(apical plasma membrane)	GO:0050750(low-density lipoprotein particle receptor binding)//GO:0019902(phosphatase binding)//GO:0008013(beta-catenin binding)//GO:0005102(receptor binding)//GO:0030165(PDZ domain binding)//GO:0016247(channel regulator activity)//GO:0032947(protein complex scaffold)//GO:0005515(protein binding)//GO:0008022(protein C-terminus binding)	GO:0014067(negative regulation of phosphatidylinositol 3-kinase signaling)//GO:0007605(sensory perception of sound)//GO:0045838(positive regulation of membrane potential)
Puf60	ENSMUSG00000002524	protein_coding	-	chr15:76070183-76080946	56.127	40.7362	0.462384	0.2561	0.962217	67959	2410104I19Rik|2810454F19Rik|SIAHBP1	MGI:MGI:1915209|Ensembl:ENSMUSG00000002524	15	15|15 E1	poly-U binding splicing factor 60	mmu03040(Spliceosome)	GO:0030529(intracellular ribonucleoprotein complex)//GO:0005654(nucleoplasm)//GO:0005634(nucleus)//GO:0030054(cell junction)//GO:0019907(cyclin-dependent protein kinase activating kinase holoenzyme complex)	GO:0003676(nucleic acid binding)//GO:0003723(RNA binding)//GO:0042802(identical protein binding)//GO:0000166(nucleotide binding)//GO:0044822(poly(A) RNA binding)//GO:0003677(DNA binding)	GO:0006397(mRNA processing)//GO:0008380(RNA splicing)//GO:0006915(apoptotic process)//GO:0006351(transcription, DNA-templated)//GO:0006355(regulation of transcription, DNA-templated)
Golga2	ENSMUSG00000002546	protein_coding	+	chr2:32278815-32307921	20.9284	19.4883	0.102856	0.84845	0.997548	99412	AW555139|GM130|mKIAA4150	MGI:MGI:2139395|Ensembl:ENSMUSG00000002546|Vega:OTTMUSG00000012959	2	2|2 B	golgi autoantigen, golgin subfamily a, 2		GO:0032580(Golgi cisterna membrane)//GO:0005874(microtubule)//GO:0016020(membrane)//GO:0043025(neuronal cell body)//GO:0043234(protein complex)//GO:0005794(Golgi apparatus)//GO:0044431(Golgi apparatus part)//GO:0000137(Golgi cis cisterna)//GO:0005737(cytoplasm)//GO:0030134(ER to Golgi transport vesicle)//GO:0005634(nucleus)//GO:0072686(mitotic spindle)//GO:0005856(cytoskeleton)//GO:0005801(cis-Go…	GO:0032403(protein complex binding)//GO:0019901(protein kinase binding)//GO:0019905(syntaxin binding)//GO:0008017(microtubule binding)//GO:0061676(importin-alpha family protein binding)//GO:0005515(protein binding)	GO:0090161(Golgi ribbon formation)//GO:0010507(negative regulation of autophagy)//GO:0007067(mitotic nuclear division)//GO:0007020(microtubule nucleation)//GO:0090307(mitotic spindle assembly)//GO:0051645(Golgi localization)//GO:0060050(positive regulation of protein glycosylation)//GO:0090166(Golgi disassembly)//GO:0051225(spindle assembly)//GO:0051297(centrosome organization)//GO:0051301(cell d…
Uck1	ENSMUSG00000002550	protein_coding	-	chr2:32236589-32260159	27.1729	21.7577	0.320639	0.57775	0.997548	22245	URK1|Umpk	MGI:MGI:98904|Ensembl:ENSMUSG00000002550|Vega:OTTMUSG00000012955	2	2|2 B	uridine-cytidine kinase 1	mmu00240(Pyrimidine metabolism)//mmu00983(Drug metabolism - other enzymes)//mmu01100(Metabolic pathways)	GO:0005829(cytosol)	GO:0005524(ATP binding)//GO:0019206(nucleoside kinase activity)//GO:0000166(nucleotide binding)//GO:0016301(kinase activity)//GO:0004849(uridine kinase activity)//GO:0016740(transferase activity)	GO:0016310(phosphorylation)//GO:0008152(metabolic process)//GO:0043097(pyrimidine nucleoside salvage)//GO:0006206(pyrimidine nucleobase metabolic process)
Scin	ENSMUSG00000002565	protein_coding	-	chr12:40059768-40134228	10.1913	4.53885	1.16694	0.0281	0.385129	20259	AW545522|adseverin	MGI:MGI:1306794|Ensembl:ENSMUSG00000002565|Vega:OTTMUSG00000027556	12	12|12 B1	scinderin	mmu04666(Fc gamma R-mediated phagocytosis)//mmu04810(Regulation of actin cytoskeleton)//mmu05203(Viral carcinogenesis)	GO:0005903(brush border)//GO:0043234(protein complex)//GO:0005856(cytoskeleton)//GO:0005737(cytoplasm)//GO:0070062(extracellular exosome)	GO:0003779(actin binding)//GO:0051015(actin filament binding)//GO:0005509(calcium ion binding)	GO:0045654(positive regulation of megakaryocyte differentiation)//GO:0043065(positive regulation of apoptotic process)//GO:0042989(sequestering of actin monomers)//GO:0051693(actin filament capping)//GO:0051127(positive regulation of actin nucleation)//GO:0051014(actin filament severing)//GO:0008285(negative regulation of cell proliferation)
Ikzf4	ENSMUSG00000002578	protein_coding	-	chr10:128630842-128649811	1.66176	1.40876	0.238281	0.78935	0.997548	22781	A630026H08Rik|Eos|Zfpn1a4|Znfn1a4	MGI:MGI:1343139|Ensembl:ENSMUSG00000002578|Vega:OTTMUSG00000025110	10	10|10 D3	IKAROS family zinc finger 4		GO:0005654(nucleoplasm)//GO:0005634(nucleus)//GO:0005813(centrosome)	GO:0003676(nucleic acid binding)//GO:0046982(protein heterodimerization activity)//GO:0042803(protein homodimerization activity)//GO:0043565(sequence-specific DNA binding)//GO:0003700(transcription factor activity, sequence-specific DNA binding)//GO:0044212(transcription regulatory region DNA binding)//GO:0043425(bHLH transcription factor binding)//GO:0046872(metal ion binding)//GO:0005515(protei…	GO:0045892(negative regulation of transcription, DNA-templated)//GO:0006351(transcription, DNA-templated)//GO:0006355(regulation of transcription, DNA-templated)//GO:0045944(positive regulation of transcription from RNA polymerase II promoter)
Mien1	ENSMUSG00000002580	protein_coding	-	chr11:98412469-98439046	36.5594	15.8572	1.2051	0.2446	0.956015	103742	1810046J19Rik|AI463380|Rdx12	MGI:MGI:1913678|Ensembl:ENSMUSG00000002580|Vega:OTTMUSG00000006365	11	11|11 D	migration and invasion enhancer 1		GO:0005886(plasma membrane)//GO:0070062(extracellular exosome)//GO:0016020(membrane)//GO:0005829(cytosol)//GO:0005654(nucleoplasm)//GO:0031235(intrinsic component of the cytoplasmic side of the plasma membrane)//GO:0005737(cytoplasm)	GO:0005515(protein binding)	GO:0051491(positive regulation of filopodium assembly)//GO:0030335(positive regulation of cell migration)//GO:0006915(apoptotic process)//GO:0043066(negative regulation of apoptotic process)
Pon1	ENSMUSG00000002588	protein_coding	-	chr6:5168089-5193946	0	0	0	1	1	18979	Pon	MGI:MGI:103295|Ensembl:ENSMUSG00000002588|Vega:OTTMUSG00000042263	6	6 1.99 cM|6 A2	paraoxonase 1	mmu01100(Metabolic pathways)	GO:0070062(extracellular exosome)//GO:0005576(extracellular region)//GO:0043231(intracellular membrane-bounded organelle)//GO:0034364(high-density lipoprotein particle)//GO:0034366(spherical high-density lipoprotein particle)//GO:0072562(blood microparticle)//GO:0005615(extracellular space)	GO:0004064(arylesterase activity)//GO:0042803(protein homodimerization activity)//GO:0004063(aryldialkylphosphatase activity)//GO:0102007(acyl-L-homoserine-lactone lactonohydrolase activity)//GO:0005509(calcium ion binding)//GO:0046872(metal ion binding)//GO:0005543(phospholipid binding)//GO:0016787(hydrolase activity)//GO:0008035(high-density lipoprotein particle binding)	GO:0032411(positive regulation of transporter activity)//GO:0051099(positive regulation of binding)//GO:0046434(organophosphate catabolic process)//GO:0009636(response to toxic substance)//GO:0019439(aromatic compound catabolic process)//GO:0010875(positive regulation of cholesterol efflux)//GO:0008015(blood circulation)//GO:0046395(carboxylic acid catabolic process)//GO:0008203(cholesterol metab…
Axl	ENSMUSG00000002602	protein_coding	-	chr7:25757272-25788705	54.5219	44.5113	0.292662	0.4825	0.997548	26362	AI323647|Ark|Tyro7|Ufo	MGI:MGI:1347244|Ensembl:ENSMUSG00000002602|Vega:OTTMUSG00000022291	7	7 14.02 cM|7 A3-B1	AXL receptor tyrosine kinase		GO:0005886(plasma membrane)//GO:0070062(extracellular exosome)//GO:0009986(cell surface)//GO:0016020(membrane)//GO:0016021(integral component of membrane)//GO:0005615(extracellular space)//GO:0044228(host cell surface)	GO:0046982(protein heterodimerization activity)//GO:0004713(protein tyrosine kinase activity)//GO:0004672(protein kinase activity)//GO:0032036(myosin heavy chain binding)//GO:0016301(kinase activity)//GO:0004714(transmembrane receptor protein tyrosine kinase activity)//GO:0043548(phosphatidylinositol 3-kinase binding)//GO:0000166(nucleotide binding)//GO:0001786(phosphatidylserine binding)//GO:000…	GO:0030168(platelet activation)//GO:0016310(phosphorylation)//GO:0070301(cellular response to hydrogen peroxide)//GO:0007283(spermatogenesis)//GO:0060068(vagina development)//GO:0043066(negative regulation of apoptotic process)//GO:0007167(enzyme linked receptor protein signaling pathway)//GO:0051250(negative regulation of lymphocyte activation)//GO:0031668(cellular response to extracellular stim…
Tgfb1	ENSMUSG00000002603	protein_coding	+	chr7:25687001-25705077	5.14491	4.74068	0.118053	0.843	0.997548	21803	TGF-beta1|TGFbeta1|Tgfb|Tgfb-1	MGI:MGI:98725|Ensembl:ENSMUSG00000002603|Vega:OTTMUSG00000036027	7	7 A3|7 13.98 cM	transforming growth factor, beta 1	mmu04010(MAPK signaling pathway)//mmu04060(Cytokine-cytokine receptor interaction)//mmu04068(FoxO signaling pathway)//mmu04110(Cell cycle)//mmu04144(Endocytosis)//mmu04350(TGF-beta signaling pathway)//mmu04380(Osteoclast differentiation)//mmu04390(Hippo signaling pathway)//mmu04672(Intestinal immune network for IgA production)//mmu04932(Non-alcoholic fatty liver disease (NAFLD))//mmu04933(AGE-RAG…	GO:0005576(extracellular region)//GO:0009986(cell surface)//GO:0030424(axon)//GO:0043025(neuronal cell body)//GO:0005902(microvillus)//GO:0005578(proteinaceous extracellular matrix)//GO:0031012(extracellular matrix)//GO:0005634(nucleus)//GO:0072562(blood microparticle)//GO:0005615(extracellular space)//GO:0005737(cytoplasm)//GO:0030141(secretory granule)	GO:0008083(growth factor activity)//GO:0003823(antigen binding)//GO:0005125(cytokine activity)//GO:0042803(protein homodimerization activity)//GO:0005160(transforming growth factor beta receptor binding)//GO:0019899(enzyme binding)//GO:0046982(protein heterodimerization activity)//GO:0034713(type I transforming growth factor beta receptor binding)//GO:0005114(type II transforming growth factor be…	GO:0071363(cellular response to growth factor stimulus)//GO:0007183(SMAD protein complex assembly)//GO:0060965(negative regulation of gene silencing by miRNA)//GO:0051152(positive regulation of smooth muscle cell differentiation)//GO:2000727(positive regulation of cardiac muscle cell differentiation)//GO:0030217(T cell differentiation)//GO:0050714(positive regulation of protein secretion)//GO:003…
Ccdc97	ENSMUSG00000002608	protein_coding	-	chr7:25711105-25719088	14.7931	9.62694	0.619775	0.24955	0.95726	52132	1200014H14Rik|2810446P04Rik|AA545218|D7Ertd462e	MGI:MGI:1196455|Ensembl:ENSMUSG00000002608|Vega:OTTMUSG00000022296	7	7 A3|7 13.99 cM	coiled-coil domain containing 97		GO:0005686(U2 snRNP)	GO:0003674(molecular_function)	GO:0008150(biological_process)
Zfp40	ENSMUSG00000002617	protein_coding	-	chr17:23173868-23193252	5.98606	4.40075	0.443858	0.5222	0.997548	22700	CTfin12|NTfin12|Zfp-40	MGI:MGI:99185|Ensembl:ENSMUSG00000002617|Vega:OTTMUSG00000028083	17	17 A3.3|17 11.56 cM	zinc finger protein 40			GO:0003700(transcription factor activity, sequence-specific DNA binding)	GO:0006355(regulation of transcription, DNA-templated)
Akap8l	ENSMUSG00000002625	protein_coding	-	chr17:32321382-32350581	27.5192	25.1893	0.127627	0.77155	0.997548	54194	HAP95|Nakap95	MGI:MGI:1860606|Ensembl:ENSMUSG00000002625	17	17|17 B2	A kinase (PRKA) anchor protein 8-like	mmu05169(Epstein-Barr virus infection)	GO:0016363(nuclear matrix)//GO:0016607(nuclear speck)//GO:0000785(chromatin)//GO:0005654(nucleoplasm)//GO:0005634(nucleus)//GO:0005737(cytoplasm)	GO:0042826(histone deacetylase binding)//GO:0044822(poly(A) RNA binding)//GO:0046872(metal ion binding)//GO:0017151(DEAD/H-box RNA helicase binding)//GO:0003677(DNA binding)//GO:0005521(lamin binding)	GO:0031065(positive regulation of histone deacetylation)//GO:0033127(regulation of histone phosphorylation)//GO:0010793(regulation of mRNA export from nucleus)//GO:0006351(transcription, DNA-templated)//GO:0051081(nuclear envelope disassembly)//GO:0045944(positive regulation of transcription from RNA polymerase II promoter)//GO:0044839(cell cycle G2/M phase transition)//GO:0006397(mRNA processing…
Shh	ENSMUSG00000002633	protein_coding	-	chr5:28456814-28933995	0	0.0268465	-inf	1	1	20423	9530036O11Rik|Dsh|Hhg1|Hx|Hxl3|M100081	MGI:MGI:98297|Ensembl:ENSMUSG00000002633|Vega:OTTMUSG00000021299	5	5 B1|5 14.39 cM	sonic hedgehog	mmu04340(Hedgehog signaling pathway)//mmu05200(Pathways in cancer)//mmu05217(Basal cell carcinoma)	GO:0005886(plasma membrane)//GO:0005576(extracellular region)//GO:0009986(cell surface)//GO:0030133(transport vesicle)//GO:0016020(membrane)//GO:0030425(dendrite)//GO:0005794(Golgi apparatus)//GO:0005783(endoplasmic reticulum)//GO:0045121(membrane raft)//GO:0005578(proteinaceous extracellular matrix)//GO:0030424(axon)//GO:0005615(extracellular space)//GO:0043025(neuronal cell body)	GO:0008233(peptidase activity)//GO:0005113(patched binding)//GO:0008270(zinc ion binding)//GO:0043237(laminin-1 binding)//GO:0016787(hydrolase activity)//GO:0005539(glycosaminoglycan binding)//GO:0046872(metal ion binding)//GO:0005515(protein binding)//GO:0001948(glycoprotein binding)//GO:0005509(calcium ion binding)	GO:0033092(positive regulation of immature T cell proliferation in thymus)//GO:0048678(response to axon injury)//GO:0060783(mesenchymal smoothened signaling pathway involved in prostate gland development)//GO:0048706(embryonic skeletal system development)//GO:0048643(positive regulation of skeletal muscle tissue development)//GO:0030878(thyroid gland development)//GO:0030010(establishment of cell…
Pdcd2l	ENSMUSG00000002635	protein_coding	-	chr7:34184498-34196661	10.7692	8.69652	0.308406	0.56945	0.997548	68079	6030457N17Rik	MGI:MGI:1915329|Ensembl:ENSMUSG00000002635|Vega:OTTMUSG00000008373	7	7|7 B1	programmed cell death 2-like		GO:0016020(membrane)//GO:0005737(cytoplasm)	GO:0003674(molecular_function)	GO:0007049(cell cycle)//GO:0008150(biological_process)
Gtf2f1	ENSMUSG00000002658	protein_coding	-	chr17:57003404-57011288	32.3612	24.0985	0.425321	0.30735	0.997548	98053	2810405L04Rik|C76800|RAP74	MGI:MGI:1923848|Ensembl:ENSMUSG00000002658	17	17|17 E1.1	general transcription factor IIF, polypeptide 1	mmu03022(Basal transcription factors)	GO:0043231(intracellular membrane-bounded organelle)//GO:0005634(nucleus)//GO:0030054(cell junction)	GO:0008134(transcription factor binding)//GO:0019211(phosphatase activator activity)//GO:0044822(poly(A) RNA binding)//GO:0003824(catalytic activity)//GO:0005515(protein binding)//GO:0003677(DNA binding)	GO:0032968(positive regulation of transcription elongation from RNA polymerase II promoter)//GO:0006367(transcription initiation from RNA polymerase II promoter)//GO:0006351(transcription, DNA-templated)//GO:0006355(regulation of transcription, DNA-templated)//GO:0045944(positive regulation of transcription from RNA polymerase II promoter)
Clpp	ENSMUSG00000002660	protein_coding	+	chr17:56990263-56996371	24.5116	17.7629	0.464593	0.3201	0.997548	53895	AU019820|D17Wsu160e	MGI:MGI:1858213|Ensembl:ENSMUSG00000002660	17	17 D|17 29.61 cM	caseinolytic mitochondrial matrix peptidase proteolytic subunit		GO:0009368(endopeptidase Clp complex)//GO:0005739(mitochondrion)//GO:0005759(mitochondrial matrix)	GO:0008233(peptidase activity)//GO:0042802(identical protein binding)//GO:0004252(serine-type endopeptidase activity)//GO:0008236(serine-type peptidase activity)//GO:0005515(protein binding)//GO:0016787(hydrolase activity)	GO:0006508(proteolysis)//GO:0051260(protein homooligomerization)//GO:0006515(misfolded or incompletely synthesized protein catabolic process)//GO:0051603(proteolysis involved in cellular protein catabolic process)
Alkbh7	ENSMUSG00000002661	protein_coding	+	chr17:56997338-56999322	11.3511	7.72736	0.554791	0.37075	0.997548	66400	2310045B01Rik|2510008E23Rik|Abh7|Spata11	MGI:MGI:1913650|Ensembl:ENSMUSG00000002661|Vega:OTTMUSG00000028993	17	17|17 E1.1	alkB homolog 7		GO:0005739(mitochondrion)//GO:0005759(mitochondrial matrix)	GO:0000907(sulfonate dioxygenase activity)//GO:0016706(oxidoreductase activity, acting on paired donors, with incorporation or reduction of molecular oxygen, 2-oxoglutarate as one donor, and incorporation of one atom each of oxygen into both donors)//GO:0043734(DNA-N1-methyladenine dioxygenase activity)//GO:0019798(procollagen-proline dioxygenase activity)//GO:0052635(C-20 gibberellin 2-beta-diox…	GO:0055114(oxidation-reduction process)//GO:0006974(cellular response to DNA damage stimulus)//GO:0012501(programmed cell death)//GO:0006631(fatty acid metabolic process)//GO:0010883(regulation of lipid storage)//GO:1902445(regulation of mitochondrial membrane permeability involved in programmed necrotic cell death)
Pspn	ENSMUSG00000002664	protein_coding	-	chr17:56999456-57000018	0.21155	0.159951	0.403368	1	1	19197	PSP	MGI:MGI:1201684|Ensembl:ENSMUSG00000002664|Vega:OTTMUSG00000028994	17	17|17 D	persephin		GO:0005576(extracellular region)//GO:0005615(extracellular space)	GO:0005102(receptor binding)//GO:0008083(growth factor activity)	GO:0001658(branching involved in ureteric bud morphogenesis)
Dennd1c	ENSMUSG00000002668	protein_coding	-	chr17:57066055-57078510	1.23996	1.19678	0.0511311	0.9568	0.997548	70785	4432409M07Rik	MGI:MGI:1918035|Ensembl:ENSMUSG00000002668	17	17|17 E1.1	DENN/MADD domain containing 1C		GO:0005575(cellular_component)//GO:0031410(cytoplasmic vesicle)//GO:0005737(cytoplasm)	GO:0017112(Rab guanyl-nucleotide exchange factor activity)//GO:0005085(guanyl-nucleotide exchange factor activity)
[truncated: 22,105 more rows]

## Sheet: 7d_vs_ctrl
7d vs ctrl Column A: gene, the gene name. Column B: gene_id, the Ensembl gene identifier. Column C: biotype, protein_coding. Column D: strand, transcription direction. Column E: locus, genomic locus. chromosome: start-end. Column F ~ G, FPKM value of each group. Column H: log2(fold change), fold change between two groups. Column I: p_value, p-value between two groups. Column J: q_value, adjusted …
[truncated: 22,567 more rows]

[truncated: 1 more sheets: 7d_vs_5d]
